# Supplementary material for: Characterization of Angraecum (Angraecinae, Orchidaceae) Plastomes and Utility of Sequence Variability Hotspots
Source: Int J Mol Sci. 2023 Dec 22;25(1):184. doi: 10.3390/ijms25010184 (PMC10779182; doi:10.3390/ijms25010184)
Supplement: Supplementary file 1 [file ijms-25-00184-s001.zip › Supplementary Table S1.xlsx]

## Sheet: Sheet1
Supplementary Table S1. Source and voucher information for this study.
Taxa	Voucher	Accession No.
Acampe papillosa	Liu3246	MN124418
Agrostophyllum callosum	PE:Xiaohua Jin 13044	MN990432
Angraecum borbonicum	MH Li132	OR948799
Angraecum lecomtei	MH Li133	OR948800
Angraecum sesquipedale	MH Li134	OR948801
Angraecum sororium	MH Li135	OR948802
Arundina graminifolia	ZYL-GS	MN171408
Bulbophyllum pingnanense		MW822749
Calanthe flava		OL351369
Calanthe davidii		MN708352
Calypso bulbosa	KUN:Zhou HC 1321	MN990433
Cattleya crispata		KP168671
Cleisostoma arietinum	Liu6991	MN124420
Coelogyne kouytcheensis	Z. J. Liu 7674	MN879405
Cremastra appendiculata	PE:Xiaohua Jin 10357	MN990434
Cymbidium aloifolium	FAFU01855	MN641752
Dendrobium thyrsiflorum		MN306203
Erycina pusilla		JF746994
Eulophia guineensis		OR058743
Gastrochilus guangtungensis	Liu4127	MN124428
Geodorum densiflorum		OP964446
Grammatophyllum scriptum		OP142290
Liparis nervosa	FAFU01847	MN641753
Masdevallia coccinea		KP205432
Mengzia foliosa		OR159908
Oncidium sphacelatum	Whitten 3467	KM032624
Oreorchis angustata	PE:Xiaohua Jin 7897	MN990443
Palmorchis pabstii		MH590357
Phaius tancarvilleae	Z.J.Liu6632	MN708349
Polystachya dendrobiiflora		OK930071
Polystachya modesta		OK930075
Stelis grandiflora		MW375129
Thrixspermum centipeda	MH Li081	MW057769
Thunia alba	MH Li or107	MZ337618
Vanda brunnea		MK442937
Outgroup
Evelyna sodiroi		KR260986
Neottia ovata	Jin X.H. 14242 (PE)	KU551271
Nervilia fordii	Jin X.H. 23386	ON515491
Nervilia aragoana	Jin X.H. 23240	ON515490
Sobralia callosa	Whitten 3275	KM032623
