# Supplementary material for: Characterization of Angraecum (Angraecinae, Orchidaceae) Plastomes and Utility of Sequence Variability Hotspots
Source: Int J Mol Sci. 2023 Dec 22;25(1):184. doi: 10.3390/ijms25010184 (PMC10779182; doi:10.3390/ijms25010184)
Supplement: Supplementary file 1 [file ijms-25-00184-s001.zip › Supplementary Table S2.xlsx]

## Sheet: Sheet1
Supplementary Table S2. The details information of simple sequence repeats (SSRs).
Taxa	Category	Number	Total
A. borbonicum	1	31	55
A. borbonicum	2	11
A. borbonicum	3	4
A. borbonicum	4	6
A. borbonicum	5	2
A. borbonicum	6	1
A. lecomtei	1	44	63
A. lecomtei	2	7
A. lecomtei	3	4
A. lecomtei	4	3
A. lecomtei	5	2
A. lecomtei	6	3
A. sesquipedale	1	31	56
A. sesquipedale	2	9
A. sesquipedale	3	7
A. sesquipedale	4	7
A. sesquipedale	5	2
A. sororium	1	35	60
A. sororium	2	9
A. sororium	3	6
A. sororium	4	6
A. sororium	5	3
A. sororium	6	1

## Sheet: Sheet2
Taxa	Category	Number	Total
A. borbonicum	A/T	30
A. borbonicum	C/G	1
A. borbonicum	AG/CT	2
A. borbonicum	AT/AT	9
A. borbonicum	AAG/CTT	1
A. borbonicum	AAT/ATT	3
A. borbonicum	AAAG/CTTT	2
A. borbonicum	AAAT/ATTT	3
A. borbonicum	AATT/AATT	1
A. borbonicum	AAATT/AATTT	1
A. borbonicum	AAGAT/ATCTT	1
A. borbonicum	ACAGAT/ATCTGT	1
A. lecomtei	A/T	44
A. lecomtei	AG/CT	2
A. lecomtei	AT/AT	5
A. lecomtei	AAG/CTT	1
A. lecomtei	AAT/ATT	3
A. lecomtei	AAAT/ATTT	2
A. lecomtei	AATT/AATT	1
A. lecomtei	AAAAG/CTTTT	1
A. lecomtei	AAGAT/ATCTT	1
A. lecomtei	AATATC/ATATTG	2
A. lecomtei	AGATAT/ATATCT	1
A. sesquipedale	A/T	31
A. sesquipedale	AG/CT	2
A. sesquipedale	AT/AT	7
A. sesquipedale	AAG/CTT	1
A. sesquipedale	AAT/ATT	6
A. sesquipedale	AAAG/CTTT	1
A. sesquipedale	AAAT/ATTT	5
A. sesquipedale	AATT/AATT	1
A. sesquipedale	AAGAT/ATCTT	1
A. sesquipedale	AATAG/ATTCT	1
A. sororium	A/T	35
A. sororium	AG/CT	2
A. sororium	AT/AT	7
A. sororium	AAG/CTT	1
A. sororium	AAT/ATT	5
A. sororium	AAAG/CTTT	1
A. sororium	AAAT/ATTT	4
A. sororium	AATT/AATT	1
A. sororium	AAGAT/ATCTT	1
A. sororium	AATAG/ATTCT	2
A. sororium	ACAGAT/ATCTGT	1
