# Supplementary material for: Characterization of Angraecum (Angraecinae, Orchidaceae) Plastomes and Utility of Sequence Variability Hotspots
Source: Int J Mol Sci. 2023 Dec 22;25(1):184. doi: 10.3390/ijms25010184 (PMC10779182; doi:10.3390/ijms25010184)
Supplement: Supplementary file 1 [file ijms-25-00184-s001.zip › Supplementary Table S3.xlsx]

## Sheet: Sheet1
Supplementary Table S3. The details information of long repeats.
Taxa	Category	Number	Total
A. borbonicum	P	s	14
A. borbonicum	F	13
A. borbonicum	R	1
A. borbonicum	C	0
A. lecomtei	P	29	46
A. lecomtei	F	15
A. lecomtei	R	1
A. lecomtei	C	1
A. sesquipedale	P	21	40
A. sesquipedale	F	16
A. sesquipedale	R	1
A. sesquipedale	C	2
A. sororium	P	20	30
A. sororium	F	10
A. sororium	R	0
A. sororium	C	0

## Sheet: Sheet2
A. borbonicum	A. lecomtei	A. sesquipedale	A. sororium
61	104	61	61
53	80	56	46
48	61	49	42
48	53	49	41
48	51	49	41
48	51	49	41
47	51	46	41
46	51	41	39
39	48	41	39
39	48	41	37
38	48	41	36
37	48	39	34
37	46	39	33
37	42	39	33
33	39	37	33
33	39	33	33
33	38	33	33
32	37	33	32
32	37	33	30
31	33	33	30
31	33	33	30
31	33	33	30
30	33	32	30
30	33	31	30
30	33	30	30
30	33	30	30
30	32	30	30
30	32	30	30
30	31	30	30
30	31	30	30
30	30	30
30	30	30
30	30	30
30	30	30
30	30	30
30	30	30
30	30	30
30	30	30
30	30	30
	30	30
	30
	30
	30
	30
	30
	30
