# Supplementary material for: Characterization of Angraecum (Angraecinae, Orchidaceae) Plastomes and Utility of Sequence Variability Hotspots
Source: Int J Mol Sci. 2023 Dec 22;25(1):184. doi: 10.3390/ijms25010184 (PMC10779182; doi:10.3390/ijms25010184)
Supplement: Supplementary file 1 [file ijms-25-00184-s001.zip › Supplementary Table S4.xlsx]

## Sheet: Sheet1
Supplementary Table S4. The details information of relative synonymous codon usage (RSCU).
	UAA	UAG	UGA	GCA	GCC	GCG	GCU	UGC	UGU	GAC	GAU	GAA	GAG	UUC	UUU	GGA	GGC	GGG	GGU	CAC	CAU	AUA	AUC	AUU	AAA	AAG	CUA	CUC	CUG	CUU	UUA	UUG	AUG	AAC	AAU	CCA	CCC	CCG	CCU	CAA	CAG	AGA	AGG	CGA	CGC	CGG	CGU	AGC	AGU
A. borbonicum	1.368	0.838	0.794	1.237	0.549	0.371	1.843	0.516	1.484	0.375	1.625	1.495	0.505	0.689	1.311	1.531	0.403	0.684	1.381	0.445	1.555	0.901	0.606	1.493	1.488	0.513	1.178	0.509	0.587	1.726	1.198	0.802	1	0.412	1.588	1.082	0.925	0.413	1.579	1.544	0.456	1.511	0.489	1.569	0.365	0.411	1.655	0.392	1.608
A. lecomtei	1.368	0.838	0.794	1.213	0.55	0.379	1.858	0.523	1.477	0.379	1.621	1.506	0.494	0.688	1.312	1.52	0.411	0.692	1.377	0.444	1.556	0.899	0.62	1.481	1.49	0.51	1.176	0.51	0.588	1.725	1.196	0.804	1	0.418	1.582	1.086	0.924	0.407	1.582	1.552	0.448	1.51	0.49	1.568	0.361	0.412	1.66	0.393	1.607
A. sesquipedale	1.368	0.838	0.794	1.223	0.557	0.375	1.845	0.514	1.486	0.376	1.624	1.504	0.496	0.694	1.306	1.529	0.409	0.696	1.367	0.437	1.563	0.902	0.61	1.488	1.484	0.516	1.182	0.511	0.584	1.723	1.183	0.817	1	0.409	1.591	1.085	0.918	0.417	1.58	1.542	0.458	1.497	0.503	1.569	0.371	0.417	1.643	0.405	1.595
A. sororium	1.368	0.838	0.794	1.228	0.555	0.376	1.84	0.509	1.491	0.372	1.628	1.499	0.501	0.69	1.31	1.53	0.408	0.706	1.357	0.433	1.567	0.893	0.621	1.487	1.483	0.517	1.196	0.508	0.572	1.725	1.188	0.812	1	0.413	1.587	1.072	0.92	0.424	1.584	1.548	0.452	1.492	0.508	1.581	0.371	0.417	1.632	0.405	1.595
[truncated: 15 more columns]

## Sheet: Angraecum_borbonicum
UAA	*	31	1.368
UAG	*	19	0.838
UGA	*	18	0.794
GCA	A	327	1.237
GCC	A	145	0.549
GCG	A	98	0.371
GCU	A	487	1.843
UGC	C	55	0.516
UGU	C	158	1.484
GAC	D	147	0.375
GAU	D	638	1.625
GAA	E	823	1.495
GAG	E	278	0.505
UUC	F	370	0.689
UUU	F	704	1.311
GGA	G	501	1.531
GGC	G	132	0.403
GGG	G	224	0.684
GGU	G	452	1.381
CAC	H	108	0.445
CAU	H	377	1.555
AUA	I	482	0.901
AUC	I	324	0.606
AUU	I	799	1.493
AAA	K	833	1.488
AAG	K	287	0.513
CUA	L	273	1.178
CUC	L	118	0.509
CUG	L	136	0.587
CUU	L	400	1.726
UUA	L	619	1.198
UUG	L	414	0.802
AUG	M	435	1
AAC	N	192	0.412
AAU	N	740	1.588
CCA	P	207	1.082
CCC	P	177	0.925
CCG	P	79	0.413
CCU	P	302	1.579
CAA	Q	556	1.544
CAG	Q	164	0.456
AGA	R	392	1.511
AGG	R	127	0.489
CGA	R	275	1.569
CGC	R	64	0.365
CGG	R	72	0.411
CGU	R	290	1.655
AGC	S	76	0.392
AGU	S	312	1.608
UCA	S	280	1.042
UCC	S	244	0.908
UCG	S	117	0.435
UCU	S	434	1.615
ACA	T	303	1.244
ACC	T	169	0.694
ACG	T	99	0.407
ACU	T	403	1.655
GUA	V	390	1.455
GUC	V	127	0.474
GUG	V	168	0.627
GUU	V	387	1.444
UGG	W	341	1
UAC	Y	131	0.386
UAU	Y	547	1.614
		19377	1.843
			0.365

## Sheet: Angraecum_lecomtei
UAA	*	31	1.368
UAG	*	19	0.838
UGA	*	18	0.794
GCA	A	320	1.213
GCC	A	145	0.55
GCG	A	100	0.379
GCU	A	490	1.858
UGC	C	56	0.523
UGU	C	158	1.477
GAC	D	150	0.379
GAU	D	642	1.621
GAA	E	830	1.506
GAG	E	272	0.494
UUC	F	368	0.688
UUU	F	702	1.312
GGA	G	499	1.52
GGC	G	135	0.411
GGG	G	227	0.692
GGU	G	452	1.377
CAC	H	108	0.444
CAU	H	378	1.556
AUA	I	483	0.899
AUC	I	333	0.62
AUU	I	796	1.481
AAA	K	830	1.49
AAG	K	284	0.51
CUA	L	272	1.176
CUC	L	118	0.51
CUG	L	136	0.588
CUU	L	399	1.725
UUA	L	616	1.196
UUG	L	414	0.804
AUG	M	436	1
AAC	N	193	0.418
AAU	N	731	1.582
CCA	P	208	1.086
CCC	P	177	0.924
CCG	P	78	0.407
CCU	P	303	1.582
CAA	Q	562	1.552
CAG	Q	162	0.448
AGA	R	391	1.51
AGG	R	127	0.49
CGA	R	274	1.568
CGC	R	63	0.361
CGG	R	72	0.412
CGU	R	290	1.66
AGC	S	77	0.393
AGU	S	315	1.607
UCA	S	283	1.048
UCC	S	244	0.904
UCG	S	118	0.437
UCU	S	435	1.611
ACA	T	299	1.229
ACC	T	170	0.699
ACG	T	101	0.415
ACU	T	403	1.657
GUA	V	387	1.447
GUC	V	130	0.486
GUG	V	167	0.624
GUU	V	386	1.443
UGG	W	341	1
UAC	Y	134	0.391
UAU	Y	551	1.609
		19389	1.858
			0.361

## Sheet: Angraecum_sesquipedale
UAA	*	31	1.368
UAG	*	19	0.838
UGA	*	18	0.794
GCA	A	323	1.223
GCC	A	147	0.557
GCG	A	99	0.375
GCU	A	487	1.845
UGC	C	55	0.514
UGU	C	159	1.486
GAC	D	148	0.376
GAU	D	639	1.624
GAA	E	827	1.504
GAG	E	273	0.496
UUC	F	370	0.694
UUU	F	696	1.306
GGA	G	501	1.529
GGC	G	134	0.409
GGG	G	228	0.696
GGU	G	448	1.367
CAC	H	107	0.437
CAU	H	383	1.563
AUA	I	482	0.902
AUC	I	326	0.61
AUU	I	795	1.488
AAA	K	823	1.484
AAG	K	286	0.516
CUA	L	275	1.182
CUC	L	119	0.511
CUG	L	136	0.584
CUU	L	401	1.723
UUA	L	612	1.183
UUG	L	423	0.817
AUG	M	437	1
AAC	N	190	0.409
AAU	N	740	1.591
CCA	P	208	1.085
CCC	P	176	0.918
CCG	P	80	0.417
CCU	P	303	1.58
CAA	Q	556	1.542
CAG	Q	165	0.458
AGA	R	387	1.497
AGG	R	130	0.503
CGA	R	275	1.569
CGC	R	65	0.371
CGG	R	73	0.417
CGU	R	288	1.643
AGC	S	79	0.405
AGU	S	311	1.595
UCA	S	281	1.039
UCC	S	244	0.902
UCG	S	116	0.429
UCU	S	441	1.63
ACA	T	301	1.231
ACC	T	171	0.699
ACG	T	103	0.421
ACU	T	403	1.648
GUA	V	389	1.447
GUC	V	130	0.484
GUG	V	167	0.621
GUU	V	389	1.447
UGG	W	341	1
UAC	Y	133	0.395
UAU	Y	541	1.605
		19383	1.845
			0.371

## Sheet: Angraecum_sororium
UAA	*	31	1.368
UAG	*	19	0.838
UGA	*	18	0.794
GCA	A	323	1.228
GCC	A	146	0.555
GCG	A	99	0.376
GCU	A	484	1.84
UGC	C	55	0.509
UGU	C	161	1.491
GAC	D	147	0.372
GAU	D	643	1.628
GAA	E	825	1.499
GAG	E	276	0.501
UUC	F	369	0.69
UUU	F	701	1.31
GGA	G	503	1.53
GGC	G	134	0.408
GGG	G	232	0.706
GGU	G	446	1.357
CAC	H	106	0.433
CAU	H	384	1.567
AUA	I	476	0.893
AUC	I	331	0.621
AUU	I	793	1.487
AAA	K	821	1.483
AAG	K	286	0.517
CUA	L	278	1.196
CUC	L	118	0.508
CUG	L	133	0.572
CUU	L	401	1.725
UUA	L	614	1.188
UUG	L	420	0.812
AUG	M	437	1
AAC	N	191	0.413
AAU	N	733	1.587
CCA	P	205	1.072
CCC	P	176	0.92
CCG	P	81	0.424
CCU	P	303	1.584
CAA	Q	561	1.548
CAG	Q	164	0.452
AGA	R	388	1.492
AGG	R	132	0.508
CGA	R	277	1.581
CGC	R	65	0.371
CGG	R	73	0.417
CGU	R	286	1.632
AGC	S	79	0.405
AGU	S	311	1.595
UCA	S	281	1.041
UCC	S	240	0.889
UCG	S	116	0.43
UCU	S	443	1.641
ACA	T	304	1.24
ACC	T	171	0.697
ACG	T	99	0.404
ACU	T	407	1.66
GUA	V	383	1.429
GUC	V	131	0.489
GUG	V	168	0.627
GUU	V	390	1.455
UGG	W	340	1
UAC	Y	136	0.405
UAU	Y	536	1.595
		19380	1.84
			0.371
