# Supplementary material for: Characterization of Angraecum (Angraecinae, Orchidaceae) Plastomes and Utility of Sequence Variability Hotspots
Source: Int J Mol Sci. 2023 Dec 22;25(1):184. doi: 10.3390/ijms25010184 (PMC10779182; doi:10.3390/ijms25010184)
Supplement: Supplementary file 1 [file ijms-25-00184-s001.zip › Supplementary Table S5.xlsx]

## Sheet: Sheet1
Supplementary Table S5. The Ka, Ks and Ka/Ks values in this study.
	Angraecum borbonicum			Angraecum lecomtei			Angraecum sesquipedale			Angraecum sororium
	Ka	Ks	Ka/Ks	Ka	Ks	Ka/Ks	Ka	Ks	Ka/Ks	Ka	Ks	Ka/Ks
accD	0.0133872	0.0383136	0.349412	0.0142925	0.0347083	0.41179	0.0142904	0.0347284	0.41149	0.0142861	0.0347687	0.410891
atpA	0.00617424	0.0384436	0.160605	0.00789712	0.0467184	0.169037	0.0105396	0.0439989	0.239542	0.00701554	0.0438882	0.15985
atpB	0.000888823	0.0333157	0.0266788	0.000888823	0.0333157	0.0266788	0.000888823	0.03616	0.0245803	0.00266964	0.0390151	0.0684258
atpE	0.0132381	0.07574	0.174783	0.0132381	0.07574	0.174783	0.0132381	0.07574	0.174783	0.0132381	0.07574	0.174783
atpF	0.00944337	0.0408542	0.231148	0.00944337	0.0325034	0.290535	0.0118136	0.0409658	0.288377	0.00943594	0.0409658	0.230337
atpH	0	0.0306165	0	0	0.0306165	0	0	0.0306165	0	0	0.0306165	0
atpI	0.00356931	0.0519438	0.0687148	0.00356931	0.0459914	0.0776082	0.00356931	0.0579439	0.0615995	0.00356931	0.0579439	0.0615995
ccsA	0.0215261	0.113423	0.189786	0.02425	0.0970741	0.249809	0.0242609	0.102373	0.236984	0.0228923	0.0969088	0.236225
cemA	0.0149212	0.0571025	0.261306	0.0149212	0.0571025	0.261306	0.0130398	0.0497223	0.262251	0.0130398	0.0497223	0.262251
clpP	0.0108032	0.0506827	0.213154	0.0129733	0.0433334	0.299384	0.0108032	0.0432293	0.249905	0.0108032	0.0432293	0.249905
infA	0	0.118864	0	0	0.118864	0	0	0.0976989	0	0	0.0976989	0
matK	0.0372269	0.0573387	0.649245	0.0354995	0.0602527	0.589176	0.0333388	0.0434904	0.766578	0.0315904	0.0494965	0.638234
petA	0.00411947	0.0311041	0.132442	0.00411947	0.0356547	0.115538	0.00411947	0.0311041	0.132442	0.00411947	0.0356547	0.115538
petB	0.00205198	0.0735556	0.0278971	0.00205198	0.0877404	0.023387	0.00205198	0.059634	0.0344096	0.00205198	0.059634	0.0344096
petD	0.00271494	0.0698178	0.038886	0.00543973	0.0698178	0.0779133	0.00271494	0.0607268	0.0447074	0.00271494	0.0517447	0.0524679
petG	0.0243924	0.0760144	0.320892	0.0121215	0.0755355	0.160474	0.0121215	0.0755355	0.160474	0.0121215	0.0755355	0.160474
petL	0.0148153	0.0413898	0.357945	0.0148153	0.0413898	0.357945	0.0148153	0.0413898	0.357945	0.0148153	0.0413898	0.357945
petN	0	0	1	0	0	1	0	0	1	0	0	1
psaA	0	0.049021	0	0	0.0510501	0	0	0.0409592	0	0.000580664	0.04495	0.012918
psaB	0.00532337	0.0575625	0.0924798	0.00591661	0.0490805	0.120549	0.00472908	0.0533376	0.0886632	0.00472908	0.0512144	0.0923388
psaC	0	0.0950638	0	0	0.0950638	0	0	0.0950638	0	0	0.0750626	0
psaI	0	0	1	0	0	1	0	0.0387183	0	0.0123206	0	-
psaJ	0	0.0609472	0	0	0.0609472	0	0	0.0298547	0	0	0.0298547	0
psbA	0	0.0712827	0	0.00268189	0.0706487	0.0379609	0	0.0668967	0	0.0012366	0.0626233	0.0197467
psbB	0.00345971	0.0568723	0.060833	0.00432652	0.0480843	0.0899777	0.00346071	0.0422052	0.0819973	0.00432652	0.0393717	0.109889
psbC	0	0.023269	0	0	0.023269	0	0	0.026229	0	0	0.026229	0
psbD	0.00247372	0.0412475	0.0599726	0.00123584	0.0412475	0.0299616	0.00123584	0.0540775	0.0228531	0.00123584	0.0412475	0.0299616
psbE	0	0.0723452	0	0	0.0723452	0	0	0.0723452	0	0	0.0723452	0
psbF	0	0.0327921	0	0	0.0327921	0	0	0.0327921	0	0	0.0327921	0
psbH	0	0	1	0	0	1	0	0	1	0	0	1
psbI	0	0.0387183	0	0	0.0387183	0	0	0.0387183	0	0	0.0387183	0
psbJ	0.0116507	0.030461	0.382479	0.0116507	0.030461	0.382479	0.0116507	0.030461	0.382479	0.0116507	0.030461	0.382479
psbK	0.0214045	0.0773216	0.276825	0.0214045	0.0773216	0.276825	0.0286773	0.0506522	0.566162	0.0286773	0.0506522	0.566162
psbL	0.0112784	0.0416774	0.270612	0.0112784	0.0416774	0.270612	0.0112784	0.0416774	0.270612	0.0112784	0.0416774	0.270612
psbM	0.0130438	0.0416774	0.312971	0.0130438	0.0416774	0.312971	0.0130438	0.0416774	0.312971	0.0130438	0.0416774	0.312971
psbN	0	0	1	0	0	1	0	0	1	0	0	1
psbT	0	0	1	0	0.0431774	0	0	0	1	0	0.0431774	0
psbZ	0.0144932	0.0217407	0.666641	0.0144932	0.0217407	0.666641	0.0144932	0.0441304	0.328418	0.0144932	0.0441304	0.328418
rbcL	0.00586601	0.0458384	0.127972	0.00768021	0.0612433	0.125405	0.00677155	0.0397834	0.17021	0.00677155	0.0397834	0.17021
rpl14	0.00721593	0.0845966	0.0852981	0.00359713	0.0720554	0.0499217	0.00359713	0.0595551	0.0604	0.00721159	0.0595551	0.121091
rpl16	0.00993941	0.0406191	0.244698	0.0132747	0.0406879	0.326256	0.00993941	0.0406191	0.244698	0.00993941	0.0617845	0.160872
rpl2	0.00164384	0.00986856	0.166573	0.00164384	0.00986856	0.166573	0.00164384	0.00986856	0.166573	0.00164384	0.00986856	0.166573
rpl20	0.00370829	0.0854582	0.043393	0.003706	0.0727843	0.0509175	0.00370829	0.060032	0.0617718	0.00370829	0.0854582	0.043393
rpl22	0.0302498	0.0953664	0.317196	0.0264428	0.0948274	0.278852	0.0341507	0.0666365	0.512493	0.0302689	0.0667106	0.453735
rpl23	0	0.0157901	0	0.00466564	0.0319197	0.146168	0	0.0157901	0	0	0.0157901	0
rpl32	0.0304417	0.0562324	0.541355	0.0226575	0.0278454	0.813688	0.0150664	0.0275893	0.546096	0.0150664	0.0275893	0.546096
rpl33	0.0197488	0.0713409	0.276823	0.0131366	0.095939	0.136927	0.0131366	0.0464365	0.282894	0.0131366	0.0464365	0.282894
rpl36	0	0	1	0	0.0394828	0	0	0	1	0.0118697	0	-
rpoA	0.0141317	0.0410593	0.344177	0.0128304	0.0411218	0.31201	0.00896202	0.0410593	0.21827	0.00896202	0.0410593	0.21827
rpoB	0.00653866	0.0312121	0.209491	0.00653799	0.0312227	0.209399	0.00571976	0.036742	0.155673	0.00654111	0.0353366	0.185109
rpoC1	0.0102879	0.0447815	0.229736	0.00964075	0.0469821	0.205201	0.0102873	0.0425948	0.241516	0.00969632	0.0406662	0.238437
rpoC2	0.0205371	0.0484126	0.424211	0.0210197	0.0445729	0.47158	0.0176168	0.0428612	0.41102	0.0185907	0.0428535	0.43382
rps11	0.00650058	0.0390968	0.166269	0.00976153	0.0292245	0.334019	0.00650058	0.0291299	0.223159	0.00650058	0.0291299	0.223159
rps12	0.135745	0.17548	0.773565	0.135745	0.17548	0.773565	0.135745	0.17548	0.773565	0.135745	0.17548	0.773565
rps14	0.0130108	0.0302689	0.42984	0.0130296	0.0149073	0.874043	0.0130296	0.0149073	0.874043	0.0174237	0.030117	0.578533
rps15	0.0362535	0.162798	0.22269	0.0313299	0.141484	0.221438	0.0313173	0.101225	0.309382	0.0313173	0.101225	0.309382
rps16	0.0355697	0.0636987	0.558406	0.0408264	0.0802905	0.508484	0.0303839	0.0472597	0.642913	0.0355999	0.0471359	0.75526
rps18	0.0135597	0.0156052	0.868919	0.0135597	0.0315421	0.429892	0.0181346	0.0315421	0.574934	0.0181346	0.0315421	0.574934
rps19	0.00473561	0.031835	0.148755	0.00473561	0.031835	0.148755	0.00473561	0.031835	0.148755	0.00473561	0.031835	0.148755
rps2	0.0110976	0.0705648	0.157268	0.00923657	0.0638684	0.144619	0.00923657	0.0572311	0.161391	0.0110908	0.0573528	0.193378
rps3	0.00788573	0.0576861	0.136701	0.011856	0.0355728	0.333289	0.00987019	0.050228	0.196508	0.00788573	0.0428433	0.18406
rps4	0.00439884	0.020691	0.212597	0.00550461	0.0241678	0.227766	0.00439884	0.0137304	0.320373	0.00439884	0.0137304	0.320373
rps7	0.00286192	0.00875283	0.32697	0.00286192	0.00875283	0.32697	0.00286192	0.00875283	0.32697	0.00286192	0.00875283	0.32697
rps8	0.0375612	0.0444163	0.845662	0.0306252	0.067398	0.454393	0.0237241	0.044171	0.537097	0.0202886	0.0556325	0.36469
ycf1	0.0593516	0.0979337	0.606039	0.0572493	0.0947797	0.604025	0.0525329	0.0882599	0.595207	0.052422	0.0816293	0.642196
ycf2	0.00778996	0.0130097	0.59878	0.00889871	0.0123083	0.722984	0.00876782	0.0142311	0.616103	0.0073185	0.0113285	0.646025
ycf3	0.00258677	0.0168902	0.153152	0.00258677	0.0168902	0.153152	0.00258677	0.0168902	0.153152	0.00260022	0.0344641	0.0754473
ycf4	0.00237061	0.0396393	0.0598044	0.00237061	0.0396393	0.0598044	0.00237061	0.0396393	0.0598044	0.00237061	0.0396393	0.0598044
