# Supplementary material for: Characterization of Angraecum (Angraecinae, Orchidaceae) Plastomes and Utility of Sequence Variability Hotspots
Source: Int J Mol Sci. 2023 Dec 22;25(1):184. doi: 10.3390/ijms25010184 (PMC10779182; doi:10.3390/ijms25010184)
Supplement: Supplementary file 1 [file ijms-25-00184-s001.zip › Supplementary Table S6.xlsx]

## Sheet: Plastome
Supplementary Table S6. The nucleotide diversity of plastome and 68 protein-coding genes in Angraecum.
Window	Midpoint	Pi	Theta	S
1-109	52	0.05833	0.05455	10
28-138	77	0.07667	0.07091	13
53-163	109	0.075	0.07091	13
78-188	138	0.085	0.08182	15
110-213	163	0.03333	0.03273	6
139-238	188	0.015	0.01636	3
164-263	213	0.01	0.01091	2
189-288	238	0	0	0
214-313	263	0	0	0
239-338	288	0	0	0
264-363	313	0.005	0.00545	1
289-388	338	0.005	0.00545	1
314-413	363	0.005	0.00545	1
339-438	388	0.005	0.00545	1
364-463	413	0	0	0
389-488	438	0	0	0
414-513	463	0	0	0
439-538	488	0	0	0
464-563	513	0	0	0
489-588	538	0	0	0
514-613	563	0	0	0
539-638	588	0.005	0.00545	1
564-663	613	0.01	0.01091	2
589-688	638	0.01	0.01091	2
614-713	663	0.01	0.01091	2
639-738	688	0.005	0.00545	1
664-763	713	0	0	0
689-788	738	0	0	0
714-813	763	0	0	0
739-838	788	0.005	0.00545	1
764-863	813	0.005	0.00545	1
789-888	838	0.01	0.01091	2
814-913	863	0.01	0.01091	2
839-938	888	0.005	0.00545	1
864-963	913	0.005	0.00545	1
889-988	938	0	0	0
914-1013	963	0	0	0
939-1038	988	0	0	0
964-1063	1013	0	0	0
989-1088	1038	0	0	0
1014-1113	1063	0	0	0
1039-1138	1088	0	0	0
1064-1163	1113	0	0	0
1089-1188	1138	0	0	0
1114-1213	1163	0	0	0
1139-1238	1188	0	0	0
1164-1263	1213	0	0	0
1189-1288	1238	0	0	0
1214-1313	1263	0	0	0
1239-1338	1288	0.01	0.01091	2
1264-1363	1313	0.015	0.01636	3
1289-1388	1338	0.025	0.02727	5
1314-1413	1363	0.035	0.03818	7
1339-1444	1388	0.03667	0.03818	7
1364-1469	1413	0.03167	0.03273	6
1389-1494	1444	0.02167	0.02182	4
1414-1519	1469	0.01167	0.01091	2
1445-1544	1494	0	0	0
1470-1569	1519	0	0	0
1495-1594	1544	0	0	0
1520-1665	1569	0.005	0.00545	1
1545-1690	1594	0.02167	0.02182	4
1570-1716	1665	0.02167	0.02182	4
1595-1741	1690	0.03333	0.03273	6
1666-1766	1716	0.02833	0.02727	5
1691-1794	1741	0.01667	0.01636	3
1717-1829	1766	0.02667	0.02727	5
1742-1854	1794	0.02	0.02182	4
1767-1879	1829	0.02	0.02182	4
1795-1904	1854	0.02	0.02182	4
1830-1929	1879	0.01	0.01091	2
1855-1954	1904	0.005	0.00545	1
1880-1979	1929	0.01167	0.01091	2
1905-2004	1954	0.00667	0.00545	1
1930-2029	1979	0.01167	0.01091	2
1955-2054	2004	0.01167	0.01091	2
1980-2079	2029	0.005	0.00545	1
2005-2104	2054	0.01167	0.01091	2
2030-2129	2079	0.00667	0.00545	1
2055-2154	2104	0.00667	0.00545	1
2080-2179	2129	0.00667	0.00545	1
2105-2204	2154	0	0	0
2130-2229	2179	0.005	0.00545	1
2155-2254	2204	0.01	0.01091	2
2180-2279	2229	0.01667	0.01636	3
2205-2304	2254	0.01667	0.01636	3
2230-2329	2279	0.01167	0.01091	2
2255-2354	2304	0.01167	0.01091	2
2280-2379	2329	0.005	0.00545	1
2305-2404	2354	0.005	0.00545	1
2330-2429	2379	0.005	0.00545	1
2355-2454	2404	0	0	0
2380-2479	2429	0	0	0
2405-2504	2454	0.005	0.00545	1
2430-2529	2479	0.005	0.00545	1
2455-2554	2504	0.005	0.00545	1
2480-2579	2529	0.01833	0.01636	3
2505-2604	2554	0.01833	0.01636	3
2530-2629	2579	0.01833	0.01636	3
2555-2654	2604	0.01833	0.01636	3
2580-2679	2629	0.01667	0.01636	3
2605-2704	2654	0.01167	0.01091	2
2630-2729	2679	0.01167	0.01091	2
2655-2754	2704	0.01667	0.01636	3
2680-2779	2729	0.01	0.01091	2
2705-2804	2754	0.01	0.01091	2
2730-2829	2779	0.015	0.01636	3
2755-2854	2804	0.01	0.01091	2
2780-2879	2829	0.005	0.00545	1
2805-2904	2854	0.01167	0.01091	2
2830-2929	2879	0.00667	0.00545	1
2855-2954	2904	0.00667	0.00545	1
2880-2979	2929	0.01167	0.01091	2
2905-3004	2954	0.01167	0.01091	2
2930-3029	2979	0.01167	0.01091	2
2955-3054	3004	0.01667	0.01636	3
2980-3079	3029	0.01167	0.01091	2
3005-3104	3054	0.005	0.00545	1
3030-3129	3079	0.005	0.00545	1
3055-3154	3104	0	0	0
3080-3179	3129	0	0	0
3105-3204	3154	0.00667	0.00545	1
3130-3229	3179	0.01333	0.01091	2
3155-3254	3204	0.02	0.01636	3
3180-3279	3229	0.02	0.01636	3
3205-3304	3254	0.01333	0.01091	2
3230-3329	3279	0.00667	0.00545	1
3255-3354	3304	0.01	0.01091	2
3280-3379	3329	0.01	0.01091	2
3305-3404	3354	0.01	0.01091	2
3330-3429	3379	0.015	0.01636	3
3355-3454	3404	0.005	0.00545	1
3380-3479	3429	0.005	0.00545	1
3405-3504	3454	0.005	0.00545	1
3430-3529	3479	0.005	0.00545	1
3455-3554	3504	0.02333	0.02182	4
3480-3591	3529	0.03	0.02727	5
3505-3634	3554	0.035	0.03273	6
3530-3659	3591	0.03	0.02727	5
3567-3684	3634	0.02167	0.02182	4
3592-3720	3659	0.02	0.02182	4
3635-3745	3684	0.02	0.02182	4
3660-3770	3720	0.025	0.02727	5
3685-3797	3745	0.015	0.01636	3
3721-3822	3770	0.01	0.01091	2
3746-3847	3797	0.005	0.00545	1
3771-3872	3822	0.005	0.00545	1
3798-3897	3847	0.01167	0.01091	2
3823-3922	3872	0.01167	0.01091	2
3848-3947	3897	0.01167	0.01091	2
3873-3972	3922	0.02	0.01636	3
3898-3997	3947	0.01333	0.01091	2
3923-4022	3972	0.01333	0.01091	2
3948-4047	3997	0.01333	0.01091	2
3973-4072	4022	0.00667	0.00545	1
3998-4097	4047	0.01167	0.01091	2
4023-4122	4072	0.01167	0.01091	2
4048-4147	4097	0.01167	0.01091	2
4073-4172	4122	0.005	0.00545	1
4098-4197	4147	0	0	0
4123-4222	4172	0.005	0.00545	1
4148-4249	4197	0.01	0.01091	2
4173-4274	4222	0.01	0.01091	2
4198-4299	4249	0.01	0.01091	2
4223-4324	4274	0.005	0.00545	1
4250-4349	4299	0.01167	0.01091	2
4275-4374	4324	0.01167	0.01091	2
4300-4399	4349	0.01167	0.01091	2
4325-4424	4374	0.01167	0.01091	2
4350-4449	4399	0	0	0
4375-4474	4424	0	0	0
4400-4499	4449	0	0	0
4425-4524	4474	0.01	0.01091	2
4450-4552	4499	0.015	0.01636	3
4475-4577	4524	0.02	0.02182	4
4500-4610	4552	0.02	0.02182	4
4525-4635	4577	0.01	0.01091	2
4553-4660	4610	0.005	0.00545	1
4578-4685	4635	0.01167	0.01091	2
4611-4710	4660	0.03	0.02727	5
4636-4735	4685	0.035	0.03273	6
4661-4760	4710	0.04	0.03818	7
4686-4787	4735	0.03333	0.03273	6
4711-4812	4760	0.015	0.01636	3
4736-4842	4787	0.01	0.01091	2
4761-4867	4812	0.01	0.01091	2
4788-4892	4842	0.005	0.00545	1
4813-4917	4867	0.005	0.00545	1
4843-4942	4892	0.01833	0.01636	3
4868-4967	4917	0.01333	0.01091	2
4893-4993	4942	0.01333	0.01091	2
4918-5018	4967	0.01333	0.01091	2
4943-5043	4993	0.00667	0.00545	1
4968-5068	5018	0.01333	0.01091	2
4994-5093	5043	0.02	0.01636	3
5019-5118	5068	0.02	0.01636	3
5044-5143	5093	0.01833	0.01636	3
5069-5168	5118	0.01167	0.01091	2
5094-5193	5143	0.005	0.00545	1
5119-5218	5168	0.005	0.00545	1
5144-5243	5193	0	0	0
5169-5268	5218	0	0	0
5194-5293	5243	0	0	0
5219-5318	5268	0	0	0
5244-5406	5293	0.00667	0.00545	1
5269-5431	5318	0.00667	0.00545	1
5294-5456	5406	0.01833	0.01636	3
5319-5481	5431	0.02333	0.02182	4
5407-5506	5456	0.01667	0.01636	3
5432-5531	5481	0.01667	0.01636	3
5457-5556	5506	0.005	0.00545	1
5482-5581	5531	0.005	0.00545	1
5507-5606	5556	0.005	0.00545	1
5532-5631	5581	0.005	0.00545	1
5557-5656	5606	0.01	0.01091	2
5582-5681	5631	0.005	0.00545	1
5607-5706	5656	0.005	0.00545	1
5632-5731	5681	0.005	0.00545	1
5657-5756	5706	0.005	0.00545	1
5682-5781	5731	0.005	0.00545	1
5707-5806	5756	0.005	0.00545	1
5732-5831	5781	0.01167	0.01091	2
5757-5859	5806	0.01167	0.01091	2
5782-5893	5831	0.01167	0.01091	2
5807-5918	5859	0.01167	0.01091	2
5835-5943	5893	0.005	0.00545	1
5860-5968	5918	0.005	0.00545	1
5894-5993	5943	0.005	0.00545	1
5919-6019	5968	0.005	0.00545	1
5944-6044	5993	0.005	0.00545	1
5969-6069	6019	0	0	0
5994-6094	6044	0	0	0
6020-6119	6069	0.005	0.00545	1
6045-6144	6094	0.005	0.00545	1
6070-6169	6119	0.005	0.00545	1
6095-6194	6144	0.005	0.00545	1
6120-6219	6169	0	0	0
6145-6244	6194	0.00667	0.00545	1
6170-6269	6219	0.00667	0.00545	1
6195-6294	6244	0.01167	0.01091	2
6220-6319	6269	0.01667	0.01636	3
6245-6344	6294	0.02833	0.02727	5
6270-6369	6319	0.02833	0.02727	5
6295-6394	6344	0.02333	0.02182	4
6320-6419	6369	0.025	0.02182	4
6345-6444	6394	0.00667	0.00545	1
6370-6471	6419	0.00667	0.00545	1
6395-6496	6444	0.00667	0.00545	1
6420-6521	6471	0	0	0
6445-6546	6496	0.005	0.00545	1
6472-6600	6521	0.015	0.01636	3
6497-6625	6546	0.02	0.02182	4
6522-6650	6600	0.025	0.02727	5
6547-6675	6625	0.02	0.02182	4
6601-6700	6650	0.01	0.01091	2
6626-6746	6675	0.015	0.01636	3
6651-6771	6700	0.015	0.01636	3
6676-6805	6746	0.02	0.02182	4
6701-6830	6771	0.025	0.02727	5
6747-6855	6805	0.02	0.02182	4
6772-6887	6830	0.025	0.02727	5
6806-6912	6855	0.025	0.02727	5
6831-6938	6887	0.02667	0.02727	5
6856-6963	6912	0.02167	0.02182	4
6888-6988	6938	0.01167	0.01091	2
6913-7021	6963	0.00667	0.00545	1
6939-7046	6988	0.01167	0.01091	2
6964-7071	7021	0.025	0.02182	4
6989-7096	7046	0.025	0.02182	4
7022-7121	7071	0.04167	0.03818	7
7047-7147	7096	0.03	0.02727	5
7072-7174	7121	0.02167	0.02182	4
7097-7199	7147	0.03167	0.03273	6
7122-7224	7174	0.015	0.01636	3
7148-7249	7199	0.015	0.01636	3
7175-7274	7224	0.015	0.01636	3
7200-7299	7249	0.015	0.01636	3
7225-7324	7274	0.015	0.01636	3
7250-7349	7299	0.015	0.01636	3
7275-7374	7324	0.01	0.01091	2
7300-7399	7349	0	0	0
7325-7424	7374	0	0	0
7350-7449	7399	0	0	0
7375-7474	7424	0.005	0.00545	1
7400-7508	7449	0.01833	0.01636	3
7425-7533	7474	0.02333	0.02182	4
7450-7558	7508	0.02333	0.02182	4
7475-7583	7533	0.01833	0.01636	3
7509-7608	7558	0.01	0.01091	2
7534-7633	7583	0.005	0.00545	1
7559-7659	7608	0.01	0.01091	2
7584-7684	7633	0.015	0.01636	3
7609-7709	7659	0.01	0.01091	2
7634-7734	7684	0.01	0.01091	2
7660-7759	7709	0.015	0.01636	3
7685-7784	7734	0.015	0.01636	3
7710-7809	7759	0.015	0.01636	3
7735-7834	7784	0.015	0.01636	3
7760-7859	7809	0.005	0.00545	1
7785-7884	7834	0	0	0
7810-7909	7859	0.01833	0.01636	3
7835-7934	7884	0.01833	0.01636	3
7860-7959	7909	0.025	0.02182	4
7885-7986	7934	0.03167	0.02727	5
7910-8011	7959	0.01833	0.01636	3
7935-8041	7986	0.02333	0.02182	4
7960-8066	8011	0.02167	0.02182	4
7987-8093	8041	0.02	0.02182	4
8012-8118	8066	0.02	0.02182	4
8042-8149	8093	0.015	0.01636	3
8067-8174	8118	0.015	0.01636	3
8094-8199	8149	0.01	0.01091	2
8119-8224	8174	0.005	0.00545	1
8150-8249	8199	0.01167	0.01091	2
8175-8274	8224	0.01333	0.01091	2
8200-8299	8249	0.01333	0.01091	2
8225-8325	8274	0.04	0.03273	6
8250-8351	8299	0.03833	0.03273	6
8275-8376	8325	0.03167	0.02727	5
8300-8401	8351	0.04167	0.03818	7
8326-8427	8376	0.015	0.01636	3
8352-8452	8401	0.01	0.01091	2
8377-8477	8427	0.01	0.01091	2
8402-8502	8452	0	0	0
8428-8527	8477	0	0	0
8453-8552	8502	0	0	0
8478-8577	8527	0.005	0.00545	1
8503-8607	8552	0.01167	0.01091	2
8528-8632	8577	0.02333	0.02182	4
8553-8657	8607	0.02333	0.02182	4
8578-8682	8632	0.01833	0.01636	3
8608-8707	8657	0.01167	0.01091	2
8633-8733	8682	0.01	0.01091	2
8658-8758	8707	0.01	0.01091	2
8683-8783	8733	0.01	0.01091	2
8708-8808	8758	0.01	0.01091	2
8734-8833	8783	0.00667	0.00545	1
8759-8858	8808	0.01167	0.01091	2
8784-8883	8833	0.01833	0.01636	3
8809-8908	8858	0.03	0.02727	5
8834-8933	8883	0.02833	0.02727	5
8859-8958	8908	0.03333	0.03273	6
8884-8983	8933	0.02667	0.02727	5
8909-9008	8958	0.015	0.01636	3
8934-9033	8983	0.01	0.01091	2
8959-9058	9008	0.00667	0.00545	1
8984-9083	9033	0.01667	0.01636	3
9009-9108	9058	0.02333	0.02182	4
9034-9133	9083	0.02333	0.02182	4
9059-9181	9108	0.02167	0.02182	4
9084-9233	9133	0.02167	0.02182	4
9109-9258	9181	0.025	0.02727	5
9134-9283	9233	0.035	0.03818	7
9182-9308	9258	0.03667	0.03818	7
9234-9356	9283	0.02667	0.02727	5
9259-9402	9308	0.01667	0.01636	3
9284-9433	9356	0.01167	0.01091	2
9309-9458	9402	0.005	0.00545	1
9357-9493	9433	0.005	0.00545	1
9403-9527	9458	0.01	0.01091	2
9434-9578	9493	0.005	0.00545	1
9459-9603	9527	0.01	0.01091	2
9494-9628	9578	0.01	0.01091	2
9528-9653	9603	0.005	0.00545	1
9579-9698	9628	0.01	0.01091	2
9604-9723	9653	0.01167	0.01091	2
9629-9748	9698	0.02167	0.02182	4
9654-9773	9723	0.02667	0.02727	5
9699-9798	9748	0.02167	0.02182	4
9724-9823	9773	0.02	0.02182	4
9749-9857	9798	0.01	0.01091	2
9774-9882	9823	0.01	0.01091	2
9799-9907	9857	0.01	0.01091	2
9824-9941	9882	0.07	0.07636	14
9858-10088	9907	0.145	0.15818	29
9883-10141	9941	0.18	0.19636	36
9908-10166	10088	0.18	0.19636	36
9942-10191	10141	0.115	0.12545	23
10089-10216	10166	0.04	0.04364	8
10142-10242	10191	0.005	0.00545	1
10167-10267	10216	0.01	0.01091	2
10192-10292	10242	0.015	0.01636	3
10217-10317	10267	0.03	0.03273	6
10243-10342	10292	0.025	0.02727	5
10268-10367	10317	0.03833	0.03818	7
10293-10392	10342	0.03333	0.03273	6
10318-10417	10367	0.02333	0.02182	4
10343-10442	10392	0.02333	0.02182	4
10368-10467	10417	0.01	0.01091	2
10393-10492	10442	0.01	0.01091	2
10418-10517	10467	0.01	0.01091	2
10443-10542	10492	0.01	0.01091	2
10468-10567	10517	0.01	0.01091	2
10493-10592	10542	0.01	0.01091	2
10518-10617	10567	0.005	0.00545	1
10543-10642	10592	0.005	0.00545	1
10568-10667	10617	0	0	0
10593-10692	10642	0.00667	0.00545	1
10618-10717	10667	0.00667	0.00545	1
10643-10742	10692	0.00667	0.00545	1
10668-10767	10717	0.01167	0.01091	2
10693-10792	10742	0.01	0.01091	2
10718-10817	10767	0.01	0.01091	2
10743-10842	10792	0.01	0.01091	2
10768-10867	10817	0.01167	0.01091	2
10793-10892	10842	0.00667	0.00545	1
10818-10917	10867	0.00667	0.00545	1
10843-10942	10892	0.01167	0.01091	2
10868-10967	10917	0.005	0.00545	1
10893-10992	10942	0.005	0.00545	1
10918-11017	10967	0.01	0.01091	2
10943-11054	10992	0.02167	0.02182	4
10968-11079	11017	0.02667	0.02727	5
10993-11104	11054	0.02667	0.02727	5
11026-11129	11079	0.02167	0.02182	4
11055-11154	11104	0.005	0.00545	1
11080-11179	11129	0	0	0
11105-11204	11154	0.01167	0.01091	2
11130-11229	11179	0.01833	0.01636	3
11155-11254	11204	0.02833	0.02727	5
11180-11287	11229	0.03333	0.03273	6
11205-11312	11254	0.03167	0.03273	6
11230-11337	11287	0.035	0.03818	7
11255-11362	11312	0.03167	0.03273	6
11288-11387	11337	0.02667	0.02727	5
11313-11412	11362	0.01667	0.01636	3
11338-11437	11387	0.00667	0.00545	1
11363-11462	11412	0	0	0
11388-11487	11437	0	0	0
11413-11512	11462	0	0	0
11438-11537	11487	0	0	0
11463-11562	11512	0	0	0
11488-11587	11537	0	0	0
11513-11612	11562	0.005	0.00545	1
11538-11637	11587	0.01	0.01091	2
11563-11662	11612	0.01	0.01091	2
11588-11687	11637	0.01	0.01091	2
11613-11712	11662	0.005	0.00545	1
11638-11737	11687	0.00667	0.00545	1
11663-11762	11712	0.00667	0.00545	1
11688-11787	11737	0.00667	0.00545	1
11713-11812	11762	0.00667	0.00545	1
11738-11837	11787	0	0	0
11763-11862	11812	0	0	0
11788-11887	11837	0	0	0
11813-11912	11862	0	0	0
11838-11937	11887	0	0	0
11863-11962	11912	0	0	0
11888-11987	11937	0	0	0
11913-12012	11962	0.005	0.00545	1
11938-12037	11987	0.005	0.00545	1
11963-12062	12012	0.005	0.00545	1
11988-12087	12037	0.01	0.01091	2
12013-12112	12062	0.005	0.00545	1
12038-12137	12087	0.005	0.00545	1
12063-12162	12112	0.005	0.00545	1
12088-12187	12137	0	0	0
12113-12212	12162	0	0	0
12138-12237	12187	0	0	0
12163-12262	12212	0	0	0
12188-12287	12237	0	0	0
12213-12312	12262	0	0	0
12238-12337	12287	0	0	0
12263-12362	12312	0	0	0
12288-12387	12337	0	0	0
12313-12412	12362	0	0	0
12338-12437	12387	0	0	0
12363-12462	12412	0	0	0
12388-12487	12437	0.005	0.00545	1
12413-12512	12462	0.005	0.00545	1
12438-12537	12487	0.005	0.00545	1
12463-12562	12512	0.005	0.00545	1
12488-12587	12537	0	0	0
12513-12612	12562	0	0	0
12538-12637	12587	0	0	0
12563-12662	12612	0.005	0.00545	1
12588-12687	12637	0.005	0.00545	1
12613-12712	12662	0.005	0.00545	1
12638-12737	12687	0.005	0.00545	1
12663-12762	12712	0	0	0
12688-12787	12737	0	0	0
12713-12812	12762	0	0	0
12738-12837	12787	0	0	0
12763-12862	12812	0	0	0
12788-12887	12837	0.00667	0.00545	1
12813-12912	12862	0.01167	0.01091	2
12838-12937	12887	0.01167	0.01091	2
12863-12962	12912	0.01167	0.01091	2
12888-12987	12937	0.01	0.01091	2
12913-13012	12962	0.005	0.00545	1
12938-13037	12987	0.005	0.00545	1
12963-13062	13012	0.005	0.00545	1
12988-13087	13037	0	0	0
13013-13112	13062	0	0	0
13038-13137	13087	0	0	0
13063-13162	13112	0	0	0
13088-13187	13137	0.00667	0.00545	1
13113-13212	13162	0.01167	0.01091	2
13138-13237	13187	0.01667	0.01636	3
13163-13262	13212	0.02167	0.02182	4
13188-13287	13237	0.015	0.01636	3
13213-13312	13262	0.01	0.01091	2
13238-13337	13287	0.005	0.00545	1
13263-13362	13312	0.01	0.01091	2
13288-13387	13337	0.01	0.01091	2
13313-13412	13362	0.01	0.01091	2
13338-13437	13387	0.01	0.01091	2
13363-13462	13412	0	0	0
13388-13487	13437	0.005	0.00545	1
13413-13512	13462	0.005	0.00545	1
13438-13537	13487	0.01167	0.01091	2
13463-13562	13512	0.01167	0.01091	2
13488-13587	13537	0.01333	0.01091	2
13513-13612	13562	0.01333	0.01091	2
13538-13644	13587	0.01167	0.01091	2
13563-13674	13612	0.01167	0.01091	2
13588-13699	13644	0.01667	0.01636	3
13613-13724	13674	0.01667	0.01636	3
13645-13749	13699	0.01667	0.01636	3
13675-13787	13724	0.01667	0.01636	3
13700-13813	13749	0.005	0.00545	1
13725-13838	13787	0.005	0.00545	1
13750-13863	13813	0.01	0.01091	2
13788-13888	13838	0.01	0.01091	2
13814-13913	13863	0.01	0.01091	2
13839-13938	13888	0.015	0.01636	3
13864-13985	13913	0.005	0.00545	1
13889-14010	13938	0.01	0.01091	2
13914-14035	13985	0.01	0.01091	2
13939-14060	14010	0.005	0.00545	1
13986-14085	14035	0.005	0.00545	1
14011-14110	14060	0	0	0
14036-14135	14085	0	0	0
14061-14160	14110	0	0	0
14086-14185	14135	0.005	0.00545	1
14111-14210	14160	0.005	0.00545	1
14136-14237	14185	0.01	0.01091	2
14161-14262	14210	0.015	0.01636	3
14186-14287	14237	0.01667	0.01636	3
14211-14312	14262	0.01667	0.01636	3
14238-14337	14287	0.01167	0.01091	2
14263-14362	14312	0.00667	0.00545	1
14288-14387	14337	0	0	0
14313-14412	14362	0	0	0
14338-14437	14387	0	0	0
14363-14462	14412	0	0	0
14388-14488	14437	0.00667	0.00545	1
14413-14513	14462	0.02	0.01636	3
14438-14538	14488	0.03	0.02727	5
14463-14563	14513	0.035	0.03273	6
14489-14591	14538	0.04167	0.03818	7
14514-14635	14563	0.02833	0.02727	5
14539-14660	14591	0.02333	0.02182	4
14564-14685	14635	0.01833	0.01636	3
14592-14710	14660	0.005	0.00545	1
14636-14735	14685	0.005	0.00545	1
14661-14760	14710	0	0	0
14686-14785	14735	0	0	0
14711-14810	14760	0	0	0
14736-14835	14785	0	0	0
14761-14860	14810	0	0	0
14786-14885	14835	0	0	0
14811-14910	14860	0	0	0
14836-14935	14885	0	0	0
14861-14961	14910	0	0	0
14886-15007	14935	0.01333	0.01091	2
14911-15032	14961	0.01333	0.01091	2
14936-15057	15007	0.01333	0.01091	2
14962-15082	15032	0.02333	0.02182	4
15008-15107	15057	0.01	0.01091	2
15033-15132	15082	0.01	0.01091	2
15058-15164	15107	0.02	0.02182	4
15083-15194	15132	0.03167	0.03273	6
15108-15270	15164	0.07	0.06	11
15133-15295	15194	0.07	0.06	11
15165-15320	15270	0.065	0.05455	10
15195-15345	15295	0.04333	0.03273	6
15271-15370	15320	0.005	0.00545	1
15296-15396	15345	0.01	0.01091	2
15321-15421	15370	0.005	0.00545	1
15346-15446	15396	0.005	0.00545	1
15371-15471	15421	0.005	0.00545	1
15397-15496	15446	0.005	0.00545	1
15422-15524	15471	0.01833	0.01636	3
15447-15549	15496	0.01833	0.01636	3
15472-15574	15524	0.01833	0.01636	3
15497-15599	15549	0.01333	0.01091	2
15525-15624	15574	0	0	0
15550-15649	15599	0.01667	0.01636	3
15575-15674	15624	0.01667	0.01636	3
15600-15699	15649	0.01667	0.01636	3
15625-15732	15674	0.01667	0.01636	3
15650-15757	15699	0	0	0
15675-15782	15732	0	0	0
15700-15807	15757	0	0	0
15733-15832	15782	0	0	0
15758-15857	15807	0	0	0
15783-15882	15832	0	0	0
15808-15907	15857	0	0	0
15833-15932	15882	0.005	0.00545	1
15858-15957	15907	0.005	0.00545	1
15883-15982	15932	0.005	0.00545	1
15908-16007	15957	0.005	0.00545	1
15933-16032	15982	0	0	0
15958-16057	16007	0	0	0
15983-16082	16032	0	0	0
16008-16107	16057	0	0	0
16033-16132	16082	0	0	0
16058-16157	16107	0	0	0
16083-16182	16132	0	0	0
16108-16207	16157	0	0	0
16133-16232	16182	0	0	0
16158-16257	16207	0	0	0
16183-16282	16232	0	0	0
16208-16307	16257	0	0	0
16233-16332	16282	0	0	0
16258-16357	16307	0	0	0
16283-16382	16332	0.005	0.00545	1
16308-16407	16357	0.005	0.00545	1
16333-16432	16382	0.005	0.00545	1
16358-16457	16407	0.01	0.01091	2
16383-16482	16432	0.005	0.00545	1
16408-16507	16457	0.01667	0.01636	3
16433-16532	16482	0.02167	0.02182	4
16458-16557	16507	0.02333	0.02182	4
16483-16582	16532	0.02333	0.02182	4
16508-16607	16557	0.01667	0.01636	3
16533-16632	16582	0.01667	0.01636	3
16558-16657	16607	0.02	0.02182	4
16583-16682	16632	0.02	0.02182	4
16608-16707	16657	0.02167	0.02182	4
16633-16732	16682	0.01667	0.01636	3
16658-16757	16707	0.01833	0.01636	3
16683-16782	16732	0.01833	0.01636	3
16708-16807	16757	0.01833	0.01636	3
16733-16832	16782	0.01833	0.01636	3
16758-16857	16807	0.00667	0.00545	1
16783-16882	16832	0.00667	0.00545	1
16808-16907	16857	0	0	0
16833-16932	16882	0	0	0
16858-16957	16907	0	0	0
16883-16982	16932	0	0	0
16908-17007	16957	0.005	0.00545	1
16933-17032	16982	0.005	0.00545	1
16958-17057	17007	0.005	0.00545	1
16983-17082	17032	0.005	0.00545	1
17008-17107	17057	0.005	0.00545	1
17033-17132	17082	0.005	0.00545	1
17058-17157	17107	0.01	0.01091	2
17083-17182	17132	0.01	0.01091	2
17108-17207	17157	0.005	0.00545	1
17133-17232	17182	0.005	0.00545	1
17158-17257	17207	0	0	0
17183-17282	17232	0	0	0
17208-17307	17257	0	0	0
17233-17332	17282	0	0	0
17258-17357	17307	0	0	0
17283-17382	17332	0	0	0
17308-17407	17357	0	0	0
17333-17432	17382	0	0	0
17358-17457	17407	0	0	0
17383-17482	17432	0	0	0
17408-17509	17457	0	0	0
17433-17534	17482	0	0	0
17458-17559	17509	0	0	0
17483-17584	17534	0	0	0
17510-17609	17559	0.005	0.00545	1
17535-17634	17584	0.01	0.01091	2
17560-17659	17609	0.01	0.01091	2
17585-17684	17634	0.015	0.01636	3
17610-17709	17659	0.01	0.01091	2
17635-17734	17684	0.01667	0.01636	3
17660-17759	17709	0.02333	0.02182	4
17685-17784	17734	0.01833	0.01636	3
17710-17809	17759	0.01833	0.01636	3
17735-17834	17784	0.00667	0.00545	1
17760-17859	17809	0	0	0
17785-17884	17834	0	0	0
17810-17909	17859	0	0	0
17835-17934	17884	0	0	0
17860-17959	17909	0	0	0
17885-17984	17934	0	0	0
17910-18009	17959	0	0	0
17935-18034	17984	0	0	0
17960-18059	18009	0	0	0
17985-18084	18034	0	0	0
18010-18109	18059	0	0	0
18035-18134	18084	0	0	0
18060-18159	18109	0	0	0
18085-18184	18134	0	0	0
18110-18209	18159	0	0	0
18135-18234	18184	0	0	0
18160-18259	18209	0.005	0.00545	1
18185-18284	18234	0.005	0.00545	1
18210-18309	18259	0.005	0.00545	1
18235-18334	18284	0.005	0.00545	1
18260-18359	18309	0	0	0
18285-18384	18334	0	0	0
18310-18409	18359	0	0	0
18335-18434	18384	0	0	0
18360-18459	18409	0	0	0
18385-18484	18434	0	0	0
18410-18509	18459	0	0	0
18435-18534	18484	0.00667	0.00545	1
18460-18559	18509	0.00667	0.00545	1
18485-18584	18534	0.00667	0.00545	1
18510-18609	18559	0.01333	0.01091	2
18535-18634	18584	0.00667	0.00545	1
18560-18659	18609	0.00667	0.00545	1
18585-18684	18634	0.00667	0.00545	1
18610-18709	18659	0	0	0
18635-18734	18684	0	0	0
18660-18759	18709	0.01167	0.01091	2
18685-18784	18734	0.01167	0.01091	2
18710-18809	18759	0.01167	0.01091	2
18735-18834	18784	0.01167	0.01091	2
18760-18859	18809	0.005	0.00545	1
18785-18884	18834	0.005	0.00545	1
18810-18909	18859	0.005	0.00545	1
18835-18934	18884	0.005	0.00545	1
18860-18959	18909	0	0	0
18885-18984	18934	0	0	0
18910-19009	18959	0	0	0
18935-19034	18984	0	0	0
18960-19059	19009	0	0	0
18985-19084	19034	0	0	0
19010-19109	19059	0	0	0
19035-19134	19084	0.00667	0.00545	1
19060-19159	19109	0.01167	0.01091	2
19085-19184	19134	0.01833	0.01636	3
19110-19209	19159	0.02333	0.02182	4
19135-19234	19184	0.01667	0.01636	3
19160-19259	19209	0.01167	0.01091	2
19185-19284	19234	0.005	0.00545	1
19210-19309	19259	0	0	0
19235-19334	19284	0	0	0
19260-19359	19309	0	0	0
19285-19384	19334	0	0	0
19310-19409	19359	0	0	0
19335-19434	19384	0	0	0
19360-19459	19409	0	0	0
19385-19484	19434	0	0	0
19410-19509	19459	0.005	0.00545	1
19435-19534	19484	0.005	0.00545	1
19460-19559	19509	0.005	0.00545	1
19485-19584	19534	0.01	0.01091	2
19510-19609	19559	0.005	0.00545	1
19535-19634	19584	0.005	0.00545	1
19560-19659	19609	0.005	0.00545	1
19585-19684	19634	0.00667	0.00545	1
19610-19709	19659	0.01167	0.01091	2
19635-19734	19684	0.01167	0.01091	2
19660-19759	19709	0.01167	0.01091	2
19685-19784	19734	0.01	0.01091	2
19710-19809	19759	0.005	0.00545	1
19735-19834	19784	0.01	0.01091	2
19760-19859	19809	0.01	0.01091	2
19785-19884	19834	0.01167	0.01091	2
19810-19909	19859	0.01167	0.01091	2
19835-19934	19884	0.00667	0.00545	1
19860-19959	19909	0.01333	0.01091	2
19885-19984	19934	0.00667	0.00545	1
19910-20009	19959	0.01333	0.01091	2
19935-20034	19984	0.01333	0.01091	2
19960-20059	20009	0.00667	0.00545	1
19985-20084	20034	0.00667	0.00545	1
20010-20109	20059	0.005	0.00545	1
20035-20134	20084	0.005	0.00545	1
20060-20159	20109	0.005	0.00545	1
20085-20190	20134	0.005	0.00545	1
20110-20215	20159	0.00667	0.00545	1
20135-20240	20190	0.00667	0.00545	1
20160-20265	20215	0.00667	0.00545	1
20191-20290	20240	0.00667	0.00545	1
20216-20315	20265	0	0	0
20241-20340	20290	0	0	0
20266-20365	20315	0	0	0
20291-20390	20340	0	0	0
20316-20415	20365	0.01167	0.01091	2
20341-20440	20390	0.01167	0.01091	2
20366-20465	20415	0.01667	0.01636	3
20391-20490	20440	0.02333	0.02182	4
20416-20515	20465	0.01167	0.01091	2
20441-20540	20490	0.01167	0.01091	2
20466-20565	20515	0.00667	0.00545	1
20491-20590	20540	0	0	0
20516-20615	20565	0.00667	0.00545	1
20541-20640	20590	0.00667	0.00545	1
20566-20665	20615	0.00667	0.00545	1
20591-20690	20640	0.01167	0.01091	2
20616-20715	20665	0.01333	0.01091	2
20641-20740	20690	0.01333	0.01091	2
20666-20765	20715	0.01333	0.01091	2
20691-20790	20740	0.00833	0.00545	1
20716-20815	20765	0.005	0.00545	1
20741-20840	20790	0.005	0.00545	1
20766-20865	20815	0.005	0.00545	1
20791-20890	20840	0.015	0.01636	3
20816-20915	20865	0.01	0.01091	2
20841-20940	20890	0.01	0.01091	2
20866-20965	20915	0.01	0.01091	2
20891-20990	20940	0.005	0.00545	1
20916-21015	20965	0.01	0.01091	2
20941-21040	20990	0.015	0.01636	3
20966-21065	21015	0.015	0.01636	3
20991-21090	21040	0.01	0.01091	2
21016-21115	21065	0.005	0.00545	1
21041-21140	21090	0.005	0.00545	1
21066-21165	21115	0.01	0.01091	2
21091-21190	21140	0.01	0.01091	2
21116-21215	21165	0.01	0.01091	2
21141-21240	21190	0.005	0.00545	1
21166-21265	21215	0	0	0
21191-21290	21240	0	0	0
21216-21315	21265	0	0	0
21241-21340	21290	0	0	0
21266-21365	21315	0.00667	0.00545	1
21291-21390	21340	0.00667	0.00545	1
21316-21415	21365	0.00667	0.00545	1
21341-21440	21390	0.00667	0.00545	1
21366-21465	21415	0	0	0
21391-21490	21440	0	0	0
21416-21515	21465	0	0	0
21441-21540	21490	0	0	0
21466-21565	21515	0	0	0
21491-21590	21540	0	0	0
21516-21615	21565	0	0	0
21541-21640	21590	0.005	0.00545	1
21566-21665	21615	0.005	0.00545	1
21591-21690	21640	0.01	0.01091	2
21616-21715	21665	0.01	0.01091	2
21641-21740	21690	0.005	0.00545	1
21666-21765	21715	0.005	0.00545	1
21691-21790	21740	0.005	0.00545	1
21716-21815	21765	0.005	0.00545	1
21741-21840	21790	0.005	0.00545	1
21766-21865	21815	0.005	0.00545	1
21791-21890	21840	0.00667	0.00545	1
21816-21915	21865	0.00667	0.00545	1
21841-21940	21890	0.00667	0.00545	1
21866-21965	21915	0.00667	0.00545	1
21891-21990	21940	0	0	0
21916-22021	21965	0	0	0
21941-22046	21990	0.01167	0.01091	2
21966-22071	22021	0.01167	0.01091	2
21991-22096	22046	0.01167	0.01091	2
22022-22121	22071	0.01167	0.01091	2
22047-22146	22096	0	0	0
22072-22171	22121	0	0	0
22097-22196	22146	0.00667	0.00545	1
22122-22221	22171	0.00667	0.00545	1
22147-22246	22196	0.00667	0.00545	1
22172-22271	22221	0.00667	0.00545	1
22197-22296	22246	0	0	0
22222-22321	22271	0.005	0.00545	1
22247-22346	22296	0.005	0.00545	1
22272-22377	22321	0.01	0.01091	2
22297-22402	22346	0.01	0.01091	2
22322-22427	22377	0.005	0.00545	1
22347-22452	22402	0.005	0.00545	1
22378-22477	22427	0	0	0
22403-22502	22452	0	0	0
22428-22527	22477	0.005	0.00545	1
22453-22552	22502	0.01167	0.01091	2
22478-22577	22527	0.01167	0.01091	2
22503-22602	22552	0.01167	0.01091	2
22528-22627	22577	0.00667	0.00545	1
22553-22652	22602	0	0	0
22578-22677	22627	0	0	0
22603-22702	22652	0	0	0
22628-22727	22677	0	0	0
22653-22752	22702	0.00667	0.00545	1
22678-22777	22727	0.00667	0.00545	1
22703-22802	22752	0.00667	0.00545	1
22728-22827	22777	0.00667	0.00545	1
22753-22852	22802	0	0	0
22778-22877	22827	0	0	0
22803-22902	22852	0	0	0
22828-22927	22877	0	0	0
22853-22952	22902	0	0	0
22878-22977	22927	0.005	0.00545	1
22903-23002	22952	0.005	0.00545	1
22928-23027	22977	0.005	0.00545	1
22953-23052	23002	0.005	0.00545	1
22978-23077	23027	0	0	0
23003-23102	23052	0	0	0
23028-23127	23077	0	0	0
23053-23152	23102	0	0	0
23078-23177	23127	0	0	0
23103-23202	23152	0	0	0
23128-23227	23177	0	0	0
23153-23252	23202	0	0	0
23178-23277	23227	0	0	0
23203-23302	23252	0	0	0
23228-23327	23277	0	0	0
23253-23352	23302	0	0	0
23278-23377	23327	0	0	0
23303-23402	23352	0.005	0.00545	1
23328-23427	23377	0.005	0.00545	1
23353-23452	23402	0.01	0.01091	2
23378-23477	23427	0.01	0.01091	2
23403-23502	23452	0.005	0.00545	1
23428-23527	23477	0.005	0.00545	1
23453-23552	23502	0	0	0
23478-23577	23527	0.005	0.00545	1
23503-23602	23552	0.005	0.00545	1
23528-23627	23577	0.005	0.00545	1
23553-23652	23602	0.005	0.00545	1
23578-23677	23627	0.00667	0.00545	1
23603-23702	23652	0.00667	0.00545	1
23628-23727	23677	0.00667	0.00545	1
23653-23752	23702	0.00667	0.00545	1
23678-23777	23727	0	0	0
23703-23802	23752	0	0	0
23728-23827	23777	0.005	0.00545	1
23753-23852	23802	0.005	0.00545	1
23778-23877	23827	0.01667	0.01636	3
23803-23904	23852	0.03	0.02727	5
23828-23936	23877	0.025	0.02182	4
23853-23961	23904	0.025	0.02182	4
23878-23986	23936	0.01333	0.01091	2
23905-24011	23961	0	0	0
23937-24036	23986	0	0	0
23962-24061	24011	0.005	0.00545	1
23987-24092	24036	0.005	0.00545	1
24012-24117	24061	0.005	0.00545	1
24037-24142	24092	0.005	0.00545	1
24062-24167	24117	0.005	0.00545	1
24093-24192	24142	0.02	0.02182	4
24118-24217	24167	0.02	0.02182	4
24143-24242	24192	0.02	0.02182	4
24168-24267	24217	0.015	0.01636	3
24193-24292	24242	0	0	0
24218-24317	24267	0	0	0
24243-24342	24292	0	0	0
24268-24367	24317	0	0	0
24293-24392	24342	0	0	0
24318-24417	24367	0	0	0
24343-24442	24392	0	0	0
24368-24467	24417	0	0	0
24393-24492	24442	0	0	0
24418-24517	24467	0	0	0
24443-24542	24492	0	0	0
24468-24567	24517	0	0	0
24493-24592	24542	0	0	0
24518-24617	24567	0	0	0
24543-24642	24592	0	0	0
24568-24667	24617	0	0	0
24593-24692	24642	0.00667	0.00545	1
24618-24717	24667	0.00667	0.00545	1
24643-24742	24692	0.00667	0.00545	1
24668-24767	24717	0.00667	0.00545	1
24693-24792	24742	0	0	0
24718-24817	24767	0	0	0
24743-24842	24792	0	0	0
24768-24867	24817	0	0	0
24793-24892	24842	0	0	0
24818-24917	24867	0	0	0
24843-24942	24892	0	0	0
24868-24967	24917	0	0	0
24893-24992	24942	0	0	0
24918-25017	24967	0	0	0
24943-25042	24992	0	0	0
24968-25067	25017	0.005	0.00545	1
24993-25092	25042	0.005	0.00545	1
25018-25117	25067	0.005	0.00545	1
25043-25142	25092	0.005	0.00545	1
25068-25167	25117	0	0	0
25093-25192	25142	0	0	0
25118-25217	25167	0	0	0
25143-25242	25192	0.005	0.00545	1
25168-25267	25217	0.005	0.00545	1
25193-25292	25242	0.005	0.00545	1
25218-25317	25267	0.005	0.00545	1
25243-25342	25292	0	0	0
25268-25367	25317	0	0	0
25293-25392	25342	0	0	0
25318-25417	25367	0.00667	0.00545	1
25343-25442	25392	0.00667	0.00545	1
25368-25467	25417	0.00667	0.00545	1
25393-25492	25442	0.01333	0.01091	2
25418-25517	25467	0.00667	0.00545	1
25443-25542	25492	0.00667	0.00545	1
25468-25567	25517	0.00667	0.00545	1
25493-25592	25542	0	0	0
25518-25617	25567	0	0	0
25543-25642	25592	0	0	0
25568-25667	25617	0	0	0
25593-25692	25642	0	0	0
25618-25717	25667	0	0	0
25643-25742	25692	0	0	0
25668-25767	25717	0	0	0
25693-25792	25742	0	0	0
25718-25817	25767	0	0	0
25743-25842	25792	0	0	0
25768-25867	25817	0	0	0
25793-25892	25842	0	0	0
25818-25917	25867	0	0	0
25843-25942	25892	0.00667	0.00545	1
25868-25967	25917	0.00667	0.00545	1
25893-25992	25942	0.00667	0.00545	1
25918-26017	25967	0.00667	0.00545	1
25943-26042	25992	0	0	0
25968-26067	26017	0	0	0
25993-26092	26042	0	0	0
26018-26117	26067	0	0	0
26043-26142	26092	0	0	0
26068-26167	26117	0	0	0
26093-26192	26142	0.005	0.00545	1
26118-26217	26167	0.005	0.00545	1
26143-26242	26192	0.005	0.00545	1
26168-26267	26217	0.005	0.00545	1
26193-26292	26242	0	0	0
26218-26317	26267	0	0	0
26243-26342	26292	0	0	0
26268-26367	26317	0.01167	0.01091	2
26293-26392	26342	0.01167	0.01091	2
26318-26417	26367	0.01167	0.01091	2
26343-26442	26392	0.01167	0.01091	2
26368-26467	26417	0	0	0
26393-26492	26442	0	0	0
26418-26517	26467	0	0	0
26443-26542	26492	0	0	0
26468-26567	26517	0	0	0
26493-26592	26542	0	0	0
26518-26617	26567	0	0	0
26543-26642	26592	0	0	0
26568-26667	26617	0.005	0.00545	1
26593-26692	26642	0.005	0.00545	1
26618-26717	26667	0.005	0.00545	1
26643-26742	26692	0.005	0.00545	1
26668-26767	26717	0	0	0
26693-26792	26742	0	0	0
26718-26817	26767	0	0	0
26743-26842	26792	0	0	0
26768-26867	26817	0	0	0
26793-26892	26842	0	0	0
26818-26917	26867	0	0	0
26843-26942	26892	0.005	0.00545	1
26868-26967	26917	0.005	0.00545	1
26893-26992	26942	0.005	0.00545	1
26918-27017	26967	0.005	0.00545	1
26943-27042	26992	0	0	0
26968-27067	27017	0	0	0
26993-27092	27042	0	0	0
27018-27117	27067	0	0	0
27043-27142	27092	0	0	0
27068-27167	27117	0	0	0
27093-27192	27142	0	0	0
27118-27217	27167	0	0	0
27143-27242	27192	0.00667	0.00545	1
27168-27267	27217	0.00667	0.00545	1
27193-27292	27242	0.00667	0.00545	1
27218-27317	27267	0.00667	0.00545	1
27243-27342	27292	0.005	0.00545	1
27268-27367	27317	0.005	0.00545	1
27293-27392	27342	0.005	0.00545	1
27318-27417	27367	0.005	0.00545	1
27343-27442	27392	0	0	0
27368-27467	27417	0	0	0
27393-27492	27442	0.005	0.00545	1
27418-27517	27467	0.01	0.01091	2
27443-27542	27492	0.01	0.01091	2
27468-27567	27517	0.015	0.01636	3
27493-27592	27542	0.01	0.01091	2
27518-27617	27567	0.005	0.00545	1
27543-27642	27592	0.005	0.00545	1
27568-27667	27617	0	0	0
27593-27692	27642	0	0	0
27618-27717	27667	0	0	0
27643-27742	27692	0	0	0
27668-27767	27717	0	0	0
27693-27792	27742	0	0	0
27718-27817	27767	0.005	0.00545	1
27743-27842	27792	0.005	0.00545	1
27768-27867	27817	0.005	0.00545	1
27793-27892	27842	0.005	0.00545	1
27818-27917	27867	0	0	0
27843-27942	27892	0	0	0
27868-27967	27917	0	0	0
27893-27992	27942	0	0	0
27918-28017	27967	0	0	0
27943-28042	27992	0	0	0
27968-28067	28017	0	0	0
27993-28092	28042	0	0	0
28018-28117	28067	0	0	0
28043-28142	28092	0	0	0
28068-28173	28117	0	0	0
28093-28198	28142	0.00667	0.00545	1
28118-28223	28173	0.00667	0.00545	1
28143-28248	28198	0.00667	0.00545	1
28174-28273	28223	0.00667	0.00545	1
28199-28298	28248	0	0	0
28224-28323	28273	0	0	0
28249-28348	28298	0	0	0
28274-28373	28323	0.005	0.00545	1
28299-28398	28348	0.01	0.01091	2
28324-28428	28373	0.01	0.01091	2
28349-28453	28398	0.02667	0.02727	5
28374-28485	28428	0.02167	0.02182	4
28404-28510	28453	0.02333	0.02182	4
28429-28535	28485	0.02333	0.02182	4
28454-28560	28510	0.00667	0.00545	1
28486-28585	28535	0.01167	0.01091	2
28511-28610	28560	0.01	0.01091	2
28536-28635	28585	0.02333	0.02182	4
28561-28660	28610	0.02333	0.02182	4
28586-28708	28635	0.01833	0.01636	3
28611-28742	28660	0.02333	0.02182	4
28636-28767	28708	0.01	0.01091	2
28661-28792	28742	0.01	0.01091	2
28709-28817	28767	0.015	0.01636	3
28743-28842	28792	0.005	0.00545	1
28768-28867	28817	0.005	0.00545	1
28793-28893	28842	0.005	0.00545	1
28818-28919	28867	0.01	0.01091	2
28843-28944	28893	0.015	0.01636	3
28868-28969	28919	0.015	0.01636	3
28894-28994	28944	0.02167	0.02182	4
28920-29019	28969	0.01667	0.01636	3
28945-29044	28994	0.01167	0.01091	2
28970-29069	29019	0.01167	0.01091	2
28995-29094	29044	0.01	0.01091	2
29020-29127	29069	0.005	0.00545	1
29045-29152	29094	0.005	0.00545	1
29070-29415	29127	0.015	0.01636	3
29095-29440	29152	0.02667	0.02727	5
29128-29472	29415	0.02667	0.02727	5
29153-29497	29440	0.03167	0.03273	6
29416-29528	29472	0.04	0.03818	7
29441-29553	29497	0.02333	0.02182	4
29473-29586	29528	0.04667	0.04364	8
29498-29611	29553	0.04167	0.03818	7
29529-29636	29586	0.02333	0.02182	4
29562-29661	29611	0.02333	0.02182	4
29587-29686	29636	0	0	0
29612-29711	29661	0.005	0.00545	1
29637-29736	29686	0.005	0.00545	1
29662-29761	29711	0.005	0.00545	1
29687-29786	29736	0.005	0.00545	1
29712-29811	29761	0	0	0
29737-29836	29786	0	0	0
29762-29861	29811	0.005	0.00545	1
29787-29886	29836	0.005	0.00545	1
29812-29911	29861	0.01	0.01091	2
29837-29936	29886	0.01	0.01091	2
29862-29961	29911	0.01167	0.01091	2
29887-29986	29936	0.01167	0.01091	2
29912-30011	29961	0.00667	0.00545	1
29937-30036	29986	0.01167	0.01091	2
29962-30061	30011	0.01	0.01091	2
29987-30086	30036	0.015	0.01636	3
30012-30111	30061	0.015	0.01636	3
30037-30143	30086	0.015	0.01636	3
30062-30168	30111	0.01	0.01091	2
30087-30193	30143	0.01	0.01091	2
30112-30218	30168	0.01667	0.01636	3
30144-30243	30193	0.01167	0.01091	2
30169-30268	30218	0.01667	0.01636	3
30194-30293	30243	0.01667	0.01636	3
30219-30340	30268	0.015	0.01636	3
30244-30365	30293	0.015	0.01636	3
30269-30390	30340	0.01	0.01091	2
30294-30415	30365	0.005	0.00545	1
30341-30440	30390	0	0	0
30366-30465	30415	0	0	0
30391-30490	30440	0	0	0
30416-30515	30465	0.005	0.00545	1
30441-30540	30490	0.005	0.00545	1
30466-30565	30515	0.01	0.01091	2
30491-30590	30540	0.01	0.01091	2
30516-30615	30565	0.005	0.00545	1
30541-30640	30590	0.005	0.00545	1
30566-30665	30615	0	0	0
30591-30690	30640	0.005	0.00545	1
30616-30715	30665	0.005	0.00545	1
30641-30740	30690	0.02	0.02182	4
30666-30765	30715	0.02	0.02182	4
30691-30790	30740	0.02833	0.02727	5
30716-30821	30765	0.02833	0.02727	5
30741-30859	30790	0.01333	0.01091	2
30766-30885	30821	0.01333	0.01091	2
30791-30910	30859	0	0	0
30835-30936	30885	0	0	0
30860-30961	30910	0	0	0
30886-30986	30936	0.005	0.00545	1
30911-31011	30961	0.005	0.00545	1
30937-31036	30986	0.01	0.01091	2
30962-31061	31011	0.01	0.01091	2
30987-31094	31036	0.005	0.00545	1
31012-31125	31061	0.005	0.00545	1
31037-31150	31094	0.005	0.00545	1
31062-31175	31125	0.005	0.00545	1
31095-31200	31150	0.005	0.00545	1
31126-31225	31175	0.005	0.00545	1
31151-31250	31200	0	0	0
31176-31275	31225	0	0	0
31201-31305	31250	0.005	0.00545	1
31226-31330	31275	0.005	0.00545	1
31251-31355	31305	0.01667	0.01636	3
31276-31380	31330	0.02167	0.02182	4
31306-31405	31355	0.01667	0.01636	3
31331-31430	31380	0.01667	0.01636	3
31356-31455	31405	0.005	0.00545	1
31381-31480	31430	0	0	0
31406-31505	31455	0	0	0
31431-31530	31480	0	0	0
31456-31569	31505	0.005	0.00545	1
31481-31594	31530	0.005	0.00545	1
31506-31620	31569	0.005	0.00545	1
31531-31645	31594	0.005	0.00545	1
31570-31670	31620	0	0	0
31595-31695	31645	0	0	0
31621-31865	31670	0	0	0
31646-31890	31695	0.005	0.00545	1
31671-31915	31865	0.02	0.02182	4
31696-31940	31890	0.02667	0.02727	5
31866-31965	31915	0.03167	0.03273	6
31891-31990	31940	0.03167	0.03273	6
31916-32015	31965	0.02167	0.02182	4
31941-32040	31990	0.015	0.01636	3
31966-32065	32015	0.01	0.01091	2
31991-32090	32040	0.005	0.00545	1
32016-32115	32065	0	0	0
32041-32140	32090	0	0	0
32066-32173	32115	0	0	0
32091-32198	32140	0	0	0
32116-32224	32173	0	0	0
32141-32249	32198	0	0	0
32174-32286	32224	0.01	0.01091	2
32199-32311	32249	0.015	0.01636	3
32225-32336	32286	0.02	0.02182	4
32250-32361	32311	0.025	0.02727	5
32287-32386	32336	0.015	0.01636	3
32312-32411	32361	0.01	0.01091	2
32337-32436	32386	0.005	0.00545	1
32362-32461	32411	0.005	0.00545	1
32387-32486	32436	0.01	0.01091	2
32412-32511	32461	0.02333	0.02182	4
32437-32536	32486	0.02333	0.02182	4
32462-32561	32511	0.01833	0.01636	3
32487-32586	32536	0.01833	0.01636	3
32512-32611	32561	0.005	0.00545	1
32537-32636	32586	0.015	0.01636	3
32562-32661	32611	0.015	0.01636	3
32587-32686	32636	0.01	0.01091	2
32612-32711	32661	0.01	0.01091	2
32637-32736	32686	0.005	0.00545	1
32662-32761	32711	0.01167	0.01091	2
32687-32786	32736	0.01167	0.01091	2
32712-32824	32761	0.01167	0.01091	2
32737-32849	32786	0.00667	0.00545	1
32762-32874	32824	0	0	0
32787-32899	32849	0	0	0
32825-32924	32874	0.005	0.00545	1
32850-32949	32899	0.02	0.01636	3
32875-32974	32924	0.02	0.01636	3
32900-33004	32949	0.02667	0.02182	4
32925-33029	32974	0.02167	0.01636	3
32950-33054	33004	0.00667	0.00545	1
32975-33079	33029	0.00667	0.00545	1
33005-33104	33054	0	0	0
33030-33129	33079	0	0	0
33055-33154	33104	0	0	0
33080-33179	33129	0.005	0.00545	1
33105-33204	33154	0.005	0.00545	1
33130-33229	33179	0.005	0.00545	1
33155-33254	33204	0.005	0.00545	1
33180-33279	33229	0.005	0.00545	1
33205-33304	33254	0.005	0.00545	1
33230-33329	33279	0.005	0.00545	1
33255-33367	33304	0.005	0.00545	1
33280-33392	33329	0.01	0.01091	2
33305-33417	33367	0.01667	0.01636	3
33330-33442	33392	0.01667	0.01636	3
33368-33467	33417	0.02167	0.02182	4
33393-33492	33442	0.02667	0.02727	5
33418-34084	33467	0.04167	0.04364	8
33443-34109	33492	0.05167	0.05455	10
33468-34134	34084	0.04667	0.04909	9
33493-34159	34109	0.03667	0.03818	7
34085-34184	34134	0.015	0.01636	3
34110-34209	34159	0.01	0.01091	2
34135-34242	34184	0.01667	0.01636	3
34160-34267	34209	0.02167	0.02182	4
34185-34292	34242	0.02167	0.02182	4
34210-34317	34267	0.01667	0.01636	3
34243-34342	34292	0.015	0.01636	3
34268-34367	34317	0.005	0.00545	1
34293-34392	34342	0.005	0.00545	1
34318-34417	34367	0.005	0.00545	1
34343-34442	34392	0.00667	0.00545	1
34368-34467	34417	0.00667	0.00545	1
34393-34492	34442	0.01333	0.01091	2
34418-34517	34467	0.01833	0.01636	3
34443-34542	34492	0.02333	0.02182	4
34468-34567	34517	0.03	0.02727	5
34493-34592	34542	0.02333	0.02182	4
34518-34617	34567	0.01833	0.01636	3
34543-34642	34592	0.01333	0.01091	2
34568-34667	34617	0.00667	0.00545	1
34593-34692	34642	0.02	0.01636	3
34618-34718	34667	0.03667	0.03273	6
34643-34750	34692	0.035	0.03273	6
34668-34775	34718	0.035	0.03273	6
34693-34800	34750	0.02167	0.02182	4
34726-34825	34775	0.01	0.01091	2
34751-34852	34800	0.005	0.00545	1
34776-34877	34825	0.005	0.00545	1
34801-34902	34852	0.005	0.00545	1
34826-34927	34877	0	0	0
34853-34952	34902	0	0	0
34878-34977	34927	0.005	0.00545	1
34903-35002	34952	0.01	0.01091	2
34928-35030	34977	0.02333	0.02182	4
34953-35055	35002	0.02333	0.02182	4
34978-35080	35030	0.01833	0.01636	3
35003-35105	35055	0.01333	0.01091	2
35031-35130	35080	0.01167	0.01091	2
35056-35164	35105	0.01167	0.01091	2
35081-35189	35130	0.01667	0.01636	3
35106-35214	35164	0.02167	0.02182	4
35131-35239	35189	0.01667	0.01636	3
35165-35264	35214	0.01667	0.01636	3
35190-35289	35239	0.02167	0.02182	4
35215-35314	35264	0.01667	0.01636	3
35240-35339	35289	0.015	0.01636	3
35265-35364	35314	0.015	0.01636	3
35290-35389	35339	0.01	0.01091	2
35315-35414	35364	0.01667	0.01636	3
35340-35439	35389	0.01167	0.01091	2
35365-35464	35414	0.01167	0.01091	2
35390-35489	35439	0.00667	0.00545	1
35415-35514	35464	0.005	0.00545	1
35440-35539	35489	0.005	0.00545	1
35465-35571	35514	0.005	0.00545	1
35490-35596	35539	0.005	0.00545	1
35515-35621	35571	0.005	0.00545	1
35540-35646	35596	0.01333	0.01091	2
35572-35671	35621	0.025	0.02182	4
35597-35696	35646	0.03667	0.03273	6
35622-35721	35671	0.04167	0.03818	7
35647-35746	35696	0.03333	0.03273	6
35672-35771	35721	0.02833	0.02727	5
35697-35806	35746	0.01667	0.01636	3
35722-35831	35771	0.00667	0.00545	1
35747-35856	35806	0.00667	0.00545	1
35772-35881	35831	0	0	0
35807-35906	35856	0.00667	0.00545	1
35832-35931	35881	0.00667	0.00545	1
35857-35956	35906	0.00667	0.00545	1
35882-35981	35931	0.00667	0.00545	1
35907-36006	35956	0	0	0
35932-36031	35981	0	0	0
35957-36056	36006	0	0	0
35982-36081	36031	0	0	0
36007-36106	36056	0	0	0
36032-36131	36081	0	0	0
36057-36156	36106	0	0	0
36082-36181	36131	0	0	0
36107-36206	36156	0	0	0
36132-36231	36181	0	0	0
36157-36256	36206	0	0	0
36182-36281	36231	0	0	0
36207-36306	36256	0	0	0
36232-36331	36281	0	0	0
36257-36356	36306	0	0	0
36282-36381	36331	0	0	0
36307-36406	36356	0.005	0.00545	1
36332-36431	36381	0.005	0.00545	1
36357-36456	36406	0.005	0.00545	1
36382-36481	36431	0.005	0.00545	1
36407-36506	36456	0	0	0
36432-36531	36481	0	0	0
36457-36556	36506	0.005	0.00545	1
36482-36581	36531	0.01	0.01091	2
36507-36606	36556	0.015	0.01636	3
36532-36631	36581	0.02167	0.02182	4
36557-36656	36606	0.01667	0.01636	3
36582-36681	36631	0.01167	0.01091	2
36607-36706	36656	0.00667	0.00545	1
36632-36731	36681	0	0	0
36657-36756	36706	0	0	0
36682-36781	36731	0	0	0
36707-36806	36756	0.00833	0.00545	1
36732-36831	36781	0.00833	0.00545	1
36757-36856	36806	0.00833	0.00545	1
36782-36881	36831	0.00833	0.00545	1
36807-36906	36856	0	0	0
36832-36931	36881	0	0	0
36857-36956	36906	0	0	0
36882-36981	36931	0	0	0
36907-37006	36956	0	0	0
36932-37031	36981	0	0	0
36957-37056	37006	0	0	0
36982-37081	37031	0	0	0
37007-37106	37056	0	0	0
37032-37131	37081	0.005	0.00545	1
37057-37156	37106	0.005	0.00545	1
37082-37181	37131	0.005	0.00545	1
37107-37206	37156	0.005	0.00545	1
37132-37231	37181	0	0	0
37157-37256	37206	0	0	0
37182-37281	37231	0	0	0
37207-37306	37256	0	0	0
37232-37331	37281	0	0	0
37257-37356	37306	0	0	0
37282-37381	37331	0	0	0
37307-37406	37356	0	0	0
37332-37431	37381	0	0	0
37357-37456	37406	0	0	0
37382-37481	37431	0	0	0
37407-37506	37456	0	0	0
37432-37531	37481	0.005	0.00545	1
37457-37556	37506	0.005	0.00545	1
37482-37581	37531	0.005	0.00545	1
37507-37606	37556	0.005	0.00545	1
37532-37631	37581	0	0	0
37557-37656	37606	0	0	0
37582-37681	37631	0	0	0
37607-37706	37656	0.00667	0.00545	1
37632-37731	37681	0.00667	0.00545	1
37657-37756	37706	0.01167	0.01091	2
37682-37781	37731	0.01167	0.01091	2
37707-37806	37756	0.005	0.00545	1
37732-37831	37781	0.005	0.00545	1
37757-37856	37806	0	0	0
37782-37881	37831	0	0	0
37807-37906	37856	0	0	0
37832-37931	37881	0	0	0
37857-37956	37906	0	0	0
37882-37981	37931	0	0	0
37907-38006	37956	0	0	0
37932-38031	37981	0	0	0
37957-38056	38006	0	0	0
37982-38081	38031	0	0	0
38007-38106	38056	0	0	0
38032-38131	38081	0	0	0
38057-38156	38106	0	0	0
38082-38181	38131	0.005	0.00545	1
38107-38206	38156	0.005	0.00545	1
38132-38231	38181	0.005	0.00545	1
38157-38256	38206	0.005	0.00545	1
38182-38281	38231	0	0	0
38207-38306	38256	0	0	0
38232-38331	38281	0	0	0
38257-38356	38306	0	0	0
38282-38381	38331	0.005	0.00545	1
38307-38411	38356	0.005	0.00545	1
38332-38436	38381	0.01	0.01091	2
38357-38461	38411	0.01	0.01091	2
38382-38487	38436	0.005	0.00545	1
38412-38512	38461	0.01667	0.01636	3
38437-38537	38487	0.01167	0.01091	2
38462-38562	38512	0.01167	0.01091	2
38488-38587	38537	0.01167	0.01091	2
38513-38612	38562	0	0	0
38538-38637	38587	0	0	0
38563-38662	38612	0	0	0
38588-38687	38637	0	0	0
38613-38715	38662	0.005	0.00545	1
38638-38740	38687	0.005	0.00545	1
38663-38765	38715	0.005	0.00545	1
38688-38790	38740	0.01667	0.01636	3
38716-38815	38765	0.01167	0.01091	2
38741-38840	38790	0.01167	0.01091	2
38766-38865	38815	0.01167	0.01091	2
38791-38890	38840	0	0	0
38816-38915	38865	0.00667	0.00545	1
38841-38940	38890	0.00667	0.00545	1
38866-38965	38915	0.00667	0.00545	1
38891-38990	38940	0.00667	0.00545	1
38916-39015	38965	0	0	0
38941-39040	38990	0	0	0
38966-39065	39015	0	0	0
38991-39090	39040	0	0	0
39016-39121	39065	0	0	0
39041-39146	39090	0	0	0
39066-39171	39121	0	0	0
39091-39196	39146	0.00667	0.00545	1
39122-39224	39171	0.00667	0.00545	1
39147-39249	39196	0.00667	0.00545	1
39172-39274	39224	0.00667	0.00545	1
39197-39299	39249	0.01	0.01091	2
39225-39324	39274	0.01	0.01091	2
39250-39349	39299	0.01	0.01091	2
39275-39374	39324	0.01	0.01091	2
39300-39399	39349	0.005	0.00545	1
39325-39424	39374	0.005	0.00545	1
39350-39449	39399	0.005	0.00545	1
39375-39492	39424	0.005	0.00545	1
39400-39517	39449	0.005	0.00545	1
39425-39542	39492	0.01	0.01091	2
39450-39567	39517	0.01	0.01091	2
39493-39592	39542	0.01	0.01091	2
39518-39617	39567	0.005	0.00545	1
39543-39642	39592	0	0	0
39568-39667	39617	0	0	0
39593-39692	39642	0.00667	0.00545	1
39618-39718	39667	0.00667	0.00545	1
39643-39743	39692	0.01167	0.01091	2
39668-39768	39718	0.01167	0.01091	2
39693-39793	39743	0.005	0.00545	1
39719-39818	39768	0.005	0.00545	1
39744-39843	39793	0	0	0
39769-39868	39818	0	0	0
39794-39893	39843	0	0	0
39819-39918	39868	0.005	0.00545	1
39844-39943	39893	0.005	0.00545	1
39869-39968	39918	0.01167	0.01091	2
39894-39993	39943	0.01167	0.01091	2
39919-40018	39968	0.00667	0.00545	1
39944-40043	39993	0.01167	0.01091	2
39969-40068	40018	0.005	0.00545	1
39994-40093	40043	0.01	0.01091	2
40019-40118	40068	0.01	0.01091	2
40044-40143	40093	0.005	0.00545	1
40069-40168	40118	0.005	0.00545	1
40094-40193	40143	0	0	0
40119-40218	40168	0.005	0.00545	1
40144-40243	40193	0.005	0.00545	1
40169-40269	40218	0.005	0.00545	1
40194-40294	40243	0.005	0.00545	1
40219-40319	40269	0	0	0
40244-40344	40294	0	0	0
40270-40369	40319	0.005	0.00545	1
40295-40394	40344	0.005	0.00545	1
40320-40419	40369	0.005	0.00545	1
40345-40444	40394	0.005	0.00545	1
40370-40469	40419	0	0	0
40395-40494	40444	0.005	0.00545	1
40420-40519	40469	0.005	0.00545	1
40445-40544	40494	0.005	0.00545	1
40470-40569	40519	0.005	0.00545	1
40495-40594	40544	0	0	0
40520-40619	40569	0	0	0
40545-40644	40594	0	0	0
40570-40669	40619	0.005	0.00545	1
40595-40694	40644	0.005	0.00545	1
40620-40719	40669	0.005	0.00545	1
40645-40744	40694	0.005	0.00545	1
40670-40769	40719	0	0	0
40695-40794	40744	0.005	0.00545	1
40720-40819	40769	0.005	0.00545	1
40745-40844	40794	0.005	0.00545	1
40770-40869	40819	0.01167	0.01091	2
40795-40894	40844	0.00667	0.00545	1
40820-40919	40869	0.00667	0.00545	1
40845-40944	40894	0.00667	0.00545	1
40870-40969	40919	0	0	0
40895-40994	40944	0	0	0
40920-41019	40969	0.00667	0.00545	1
40945-41044	40994	0.00667	0.00545	1
40970-41069	41019	0.00667	0.00545	1
40995-41094	41044	0.00667	0.00545	1
41020-41119	41069	0.01	0.01091	2
41045-41144	41094	0.01	0.01091	2
41070-41169	41119	0.01	0.01091	2
41095-41194	41144	0.01	0.01091	2
41120-41219	41169	0	0	0
41145-41244	41194	0.005	0.00545	1
41170-41269	41219	0.005	0.00545	1
41195-41294	41244	0.005	0.00545	1
41220-41319	41269	0.005	0.00545	1
41245-41344	41294	0	0	0
41270-41369	41319	0	0	0
41295-41394	41344	0	0	0
41320-41419	41369	0	0	0
41345-41444	41394	0	0	0
41370-41469	41419	0	0	0
41395-41494	41444	0	0	0
41420-41519	41469	0	0	0
41445-41544	41494	0	0	0
41470-41569	41519	0	0	0
41495-41594	41544	0	0	0
41520-41619	41569	0	0	0
41545-41644	41594	0	0	0
41570-41669	41619	0.005	0.00545	1
41595-41694	41644	0.005	0.00545	1
41620-41719	41669	0.005	0.00545	1
41645-41744	41694	0.005	0.00545	1
41670-41769	41719	0.00667	0.00545	1
41695-41794	41744	0.00667	0.00545	1
41720-41819	41769	0.00667	0.00545	1
41745-41844	41794	0.00667	0.00545	1
41770-41869	41819	0	0	0
41795-41894	41844	0	0	0
41820-41919	41869	0	0	0
41845-41944	41894	0	0	0
41870-41969	41919	0	0	0
41895-41994	41944	0	0	0
41920-42019	41969	0	0	0
41945-42044	41994	0	0	0
41970-42069	42019	0	0	0
41995-42094	42044	0	0	0
42020-42119	42069	0	0	0
42045-42144	42094	0	0	0
42070-42169	42119	0	0	0
42095-42194	42144	0	0	0
42120-42219	42169	0	0	0
42145-42244	42194	0	0	0
42170-42269	42219	0	0	0
42195-42294	42244	0	0	0
42220-42319	42269	0	0	0
42245-42344	42294	0	0	0
42270-42369	42319	0	0	0
42295-42394	42344	0	0	0
42320-42419	42369	0	0	0
42345-42444	42394	0	0	0
42370-42469	42419	0	0	0
42395-42494	42444	0	0	0
42420-42519	42469	0	0	0
42445-42544	42494	0	0	0
42470-42569	42519	0	0	0
42495-42594	42544	0	0	0
42520-42619	42569	0	0	0
42545-42644	42594	0	0	0
42570-42669	42619	0	0	0
42595-42694	42644	0	0	0
42620-42719	42669	0	0	0
42645-42744	42694	0	0	0
42670-42769	42719	0	0	0
42695-42794	42744	0	0	0
42720-42819	42769	0	0	0
42745-42844	42794	0	0	0
42770-42869	42819	0.005	0.00545	1
42795-42894	42844	0.005	0.00545	1
42820-42919	42869	0.01	0.01091	2
42845-42944	42894	0.015	0.01636	3
42870-42969	42919	0.01	0.01091	2
42895-42994	42944	0.01	0.01091	2
42920-43019	42969	0.005	0.00545	1
42945-43044	42994	0	0	0
42970-43069	43019	0	0	0
42995-43094	43044	0	0	0
43020-43119	43069	0.005	0.00545	1
43045-43144	43094	0.005	0.00545	1
43070-43169	43119	0.005	0.00545	1
43095-43194	43144	0.005	0.00545	1
43120-43219	43169	0	0	0
43145-43244	43194	0	0	0
43170-43269	43219	0	0	0
43195-43294	43244	0	0	0
43220-43319	43269	0	0	0
43245-43344	43294	0	0	0
43270-43369	43319	0	0	0
43295-43394	43344	0	0	0
43320-43419	43369	0	0	0
43345-43444	43394	0	0	0
43370-43469	43419	0	0	0
43395-43494	43444	0	0	0
43420-43519	43469	0	0	0
43445-43544	43494	0	0	0
43470-43569	43519	0	0	0
43495-43594	43544	0	0	0
43520-43619	43569	0	0	0
43545-43644	43594	0	0	0
43570-43669	43619	0	0	0
43595-43694	43644	0	0	0
43620-43719	43669	0	0	0
43645-43744	43694	0	0	0
43670-43769	43719	0.005	0.00545	1
43695-43794	43744	0.005	0.00545	1
43720-43819	43769	0.005	0.00545	1
43745-43844	43794	0.005	0.00545	1
43770-43869	43819	0	0	0
43795-43894	43844	0	0	0
43820-43919	43869	0	0	0
43845-43944	43894	0	0	0
43870-43969	43919	0	0	0
43895-43994	43944	0	0	0
43920-44019	43969	0	0	0
43945-44044	43994	0	0	0
43970-44069	44019	0	0	0
43995-44094	44044	0.005	0.00545	1
44020-44119	44069	0.005	0.00545	1
44045-44144	44094	0.005	0.00545	1
44070-44169	44119	0.005	0.00545	1
44095-44194	44144	0	0	0
44120-44219	44169	0	0	0
44145-44244	44194	0	0	0
44170-44269	44219	0	0	0
44195-44294	44244	0	0	0
44220-44319	44269	0.00667	0.00545	1
44245-44344	44294	0.00667	0.00545	1
44270-44369	44319	0.00667	0.00545	1
44295-44394	44344	0.00667	0.00545	1
44320-44419	44369	0.005	0.00545	1
44345-44444	44394	0.005	0.00545	1
44370-44469	44419	0.005	0.00545	1
44395-44494	44444	0.01167	0.01091	2
44420-44519	44469	0.00667	0.00545	1
44445-44544	44494	0.01167	0.01091	2
44470-44569	44519	0.01167	0.01091	2
44495-44594	44544	0.005	0.00545	1
44520-44619	44569	0.005	0.00545	1
44545-44644	44594	0	0	0
44570-44669	44619	0	0	0
44595-44694	44644	0	0	0
44620-44719	44669	0	0	0
44645-44744	44694	0	0	0
44670-44769	44719	0	0	0
44695-44794	44744	0	0	0
44720-44819	44769	0	0	0
44745-44844	44794	0	0	0
44770-44869	44819	0.005	0.00545	1
44795-44894	44844	0.005	0.00545	1
44820-44919	44869	0.005	0.00545	1
44845-44944	44894	0.005	0.00545	1
44870-44969	44919	0	0	0
44895-44994	44944	0.01	0.01091	2
44920-45019	44969	0.01	0.01091	2
44945-45044	44994	0.01667	0.01636	3
44970-45074	45019	0.02333	0.02182	4
44995-45099	45044	0.01333	0.01091	2
45020-45124	45074	0.01333	0.01091	2
45045-45162	45099	0.01333	0.01091	2
45075-45191	45124	0.01167	0.01091	2
45100-45216	45162	0.01667	0.01636	3
45125-45241	45191	0.02667	0.02727	5
45163-45266	45216	0.02	0.02182	4
45192-45291	45241	0.015	0.01636	3
45217-45316	45266	0.015	0.01636	3
45242-45341	45291	0.005	0.00545	1
45267-45366	45316	0.01667	0.01636	3
45292-45391	45341	0.01667	0.01636	3
45317-45416	45366	0.01167	0.01091	2
45342-45443	45391	0.01167	0.01091	2
45367-45468	45416	0	0	0
45392-45493	45443	0	0	0
45417-45518	45468	0	0	0
45444-45543	45493	0.005	0.00545	1
45469-45568	45518	0.005	0.00545	1
45494-45593	45543	0.005	0.00545	1
45519-45618	45568	0.01	0.01091	2
45544-45643	45593	0.005	0.00545	1
45569-45668	45618	0.005	0.00545	1
45594-45693	45643	0.01167	0.01091	2
45619-45718	45668	0.00667	0.00545	1
45644-45743	45693	0.01167	0.01091	2
45669-45768	45718	0.01167	0.01091	2
45694-45793	45743	0.005	0.00545	1
45719-45818	45768	0.005	0.00545	1
45744-45843	45793	0	0	0
45769-45868	45818	0.00667	0.00545	1
45794-45893	45843	0.00667	0.00545	1
45819-45918	45868	0.00667	0.00545	1
45844-45943	45893	0.00667	0.00545	1
45869-45968	45918	0	0	0
45894-45993	45943	0	0	0
45919-46018	45968	0	0	0
45944-46043	45993	0	0	0
45969-46076	46018	0.005	0.00545	1
45994-46101	46043	0.005	0.00545	1
46019-46126	46076	0.005	0.00545	1
46044-46151	46101	0.005	0.00545	1
46077-46176	46126	0	0	0
46102-46201	46151	0.005	0.00545	1
46127-46226	46176	0.005	0.00545	1
46152-46251	46201	0.005	0.00545	1
46177-46276	46226	0.01	0.01091	2
46202-46301	46251	0.005	0.00545	1
46227-46331	46276	0.01	0.01091	2
46252-46356	46301	0.01	0.01091	2
46277-46381	46331	0.005	0.00545	1
46302-46406	46356	0.005	0.00545	1
46332-46431	46381	0	0	0
46357-46456	46406	0	0	0
46382-46481	46431	0	0	0
46407-46506	46456	0	0	0
46432-46531	46481	0	0	0
46457-46556	46506	0	0	0
46482-46581	46531	0	0	0
46507-46606	46556	0	0	0
46532-46631	46581	0	0	0
46557-46656	46606	0	0	0
46582-46681	46631	0	0	0
46607-46706	46656	0	0	0
46632-46731	46681	0	0	0
46657-46756	46706	0	0	0
46682-46781	46731	0	0	0
46707-46806	46756	0.005	0.00545	1
46732-46831	46781	0.005	0.00545	1
46757-46856	46806	0.005	0.00545	1
46782-46881	46831	0.005	0.00545	1
46807-46906	46856	0	0	0
46832-46931	46881	0	0	0
46857-46956	46906	0	0	0
46882-46981	46931	0.00667	0.00545	1
46907-47006	46956	0.01333	0.01091	2
46932-47031	46981	0.01333	0.01091	2
46957-47056	47006	0.01333	0.01091	2
46982-47081	47031	0.01167	0.01091	2
47007-47106	47056	0.005	0.00545	1
47032-47131	47081	0.01	0.01091	2
47057-47156	47106	0.01	0.01091	2
47082-47181	47131	0.005	0.00545	1
47107-47206	47156	0.005	0.00545	1
47132-47232	47181	0	0	0
47157-47257	47206	0	0	0
47182-47282	47232	0	0	0
47207-47307	47257	0	0	0
47233-47332	47282	0	0	0
47258-47357	47307	0	0	0
47283-47382	47332	0	0	0
47308-47407	47357	0	0	0
47333-47432	47382	0	0	0
47358-47457	47407	0	0	0
47383-47482	47432	0	0	0
47408-47507	47457	0	0	0
47433-47532	47482	0.015	0.01636	3
47458-47557	47507	0.015	0.01636	3
47483-47582	47532	0.015	0.01636	3
47508-47607	47557	0.015	0.01636	3
47533-47640	47582	0	0	0
47558-47666	47607	0.005	0.00545	1
47583-47691	47640	0.01	0.01091	2
47616-47716	47666	0.01	0.01091	2
47641-47741	47691	0.015	0.01636	3
47667-47766	47716	0.01667	0.01636	3
47692-47791	47741	0.02667	0.02727	5
47717-47816	47766	0.02667	0.02727	5
47742-47841	47791	0.02667	0.02727	5
47767-47866	47816	0.025	0.02727	5
47792-47891	47841	0.01	0.01091	2
47817-47916	47866	0.02	0.02182	4
47842-47941	47891	0.02	0.02182	4
47867-47966	47916	0.015	0.01636	3
47892-47991	47941	0.015	0.01636	3
47917-48016	47966	0.005	0.00545	1
47942-48041	47991	0	0	0
47967-48066	48016	0	0	0
47992-48091	48041	0	0	0
48017-48116	48066	0	0	0
48042-48141	48091	0	0	0
48067-48166	48116	0	0	0
48092-48191	48141	0.01333	0.01091	2
48117-48216	48166	0.01333	0.01091	2
48142-48241	48191	0.02333	0.02182	4
48167-48266	48216	0.02333	0.02182	4
48192-48291	48241	0.015	0.01636	3
48217-48316	48266	0.015	0.01636	3
48242-48341	48291	0.005	0.00545	1
48267-48366	48316	0.01	0.01091	2
48292-48391	48341	0.005	0.00545	1
48317-48416	48366	0.005	0.00545	1
48342-48441	48391	0.005	0.00545	1
48367-48466	48416	0	0	0
48392-48491	48441	0	0	0
48417-48516	48466	0	0	0
48442-48541	48491	0.005	0.00545	1
48467-48566	48516	0.005	0.00545	1
48492-48591	48541	0.005	0.00545	1
48517-48616	48566	0.005	0.00545	1
48542-48641	48591	0	0	0
48567-48666	48616	0	0	0
48592-48691	48641	0	0	0
48617-48716	48666	0	0	0
48642-48741	48691	0.00667	0.00545	1
48667-48766	48716	0.00667	0.00545	1
48692-48791	48741	0.00667	0.00545	1
48717-48816	48766	0.00667	0.00545	1
48742-48841	48791	0	0	0
48767-48866	48816	0	0	0
48792-48891	48841	0	0	0
48817-48916	48866	0	0	0
48842-48941	48891	0	0	0
48867-48966	48916	0	0	0
48892-48991	48941	0	0	0
48917-49016	48966	0	0	0
48942-49041	48991	0	0	0
48967-49066	49016	0	0	0
48992-49091	49041	0.005	0.00545	1
49017-49116	49066	0.005	0.00545	1
49042-49141	49091	0.01	0.01091	2
49067-49166	49116	0.01	0.01091	2
49092-49191	49141	0.005	0.00545	1
49117-49222	49166	0.005	0.00545	1
49142-49247	49191	0	0	0
49167-49272	49222	0	0	0
49192-49297	49247	0	0	0
49223-49323	49272	0	0	0
49248-49348	49297	0	0	0
49273-49373	49323	0	0	0
49298-49398	49348	0	0	0
49324-49423	49373	0	0	0
49349-49448	49398	0	0	0
49374-49473	49423	0.005	0.00545	1
49399-49505	49448	0.01167	0.01091	2
49424-49530	49473	0.02833	0.02727	5
49449-49579	49505	0.03833	0.03818	7
49474-49624	49530	0.03833	0.03818	7
49506-49656	49579	0.03667	0.03818	7
49531-49681	49624	0.03167	0.03273	6
49580-49706	49656	0.02667	0.02727	5
49625-49733	49681	0.02167	0.02182	4
49657-49758	49706	0.01667	0.01636	3
49682-49783	49733	0.005	0.00545	1
49707-49808	49758	0	0	0
49734-49833	49783	0	0	0
49759-49858	49808	0	0	0
49784-49884	49833	0.01167	0.01091	2
49809-49914	49858	0.01667	0.01636	3
49834-49947	49884	0.04833	0.04364	8
49859-49972	49914	0.04833	0.04364	8
49885-49997	49947	0.04167	0.03818	7
49915-50022	49972	0.04333	0.03818	7
49948-50047	49997	0.01167	0.01091	2
49973-50073	50022	0.01167	0.01091	2
49998-50098	50047	0.00667	0.00545	1
50023-50123	50073	0	0	0
50048-50148	50098	0	0	0
50074-50173	50123	0	0	0
50099-50198	50148	0.005	0.00545	1
50124-50223	50173	0.005	0.00545	1
50149-50248	50198	0.005	0.00545	1
50174-50273	50223	0.005	0.00545	1
50199-50298	50248	0.005	0.00545	1
50224-50323	50273	0.01	0.01091	2
50249-50348	50298	0.01	0.01091	2
50274-50373	50323	0.01	0.01091	2
50299-50398	50348	0.015	0.01636	3
50324-50423	50373	0.01	0.01091	2
50349-50477	50398	0.02667	0.02727	5
50374-50502	50423	0.03333	0.03273	6
50399-50527	50477	0.03	0.02727	5
50424-50553	50502	0.03667	0.03273	6
50478-50578	50527	0.02667	0.02182	4
50503-50677	50553	0.03667	0.03273	6
50528-50708	50578	0.035	0.03273	6
50554-50733	50677	0.02833	0.02727	5
50579-50758	50708	0.02167	0.02182	4
50678-50783	50733	0.005	0.00545	1
50709-50808	50758	0.005	0.00545	1
50734-50833	50783	0.005	0.00545	1
50759-50858	50808	0.02	0.02182	4
50784-50883	50833	0.02	0.02182	4
50809-50908	50858	0.02	0.02182	4
50834-50933	50883	0.02	0.02182	4
50859-50958	50908	0.005	0.00545	1
50884-50983	50933	0.005	0.00545	1
50909-51008	50958	0.01	0.01091	2
50934-51033	50983	0.01	0.01091	2
50959-51058	51008	0.01667	0.01636	3
50984-51103	51033	0.01667	0.01636	3
51009-51128	51058	0.01333	0.01091	2
51034-51153	51103	0.02	0.01636	3
51079-51178	51128	0.02333	0.02182	4
51104-51203	51153	0.02333	0.02182	4
51129-51228	51178	0.02333	0.02182	4
51154-51253	51203	0.02167	0.02182	4
51179-51278	51228	0.01167	0.01091	2
51204-51303	51253	0.01167	0.01091	2
51229-51328	51278	0.01	0.01091	2
51254-51353	51303	0.005	0.00545	1
51279-51378	51328	0.01	0.01091	2
51304-51403	51353	0.01667	0.01636	3
51329-51428	51378	0.01167	0.01091	2
51354-51453	51403	0.01167	0.01091	2
51379-51478	51428	0.00667	0.00545	1
51404-51503	51453	0	0	0
51429-51661	51478	0.01667	0.01636	3
51454-51686	51503	0.01667	0.01636	3
51479-51711	51661	0.02333	0.02182	4
51504-51750	51686	0.02833	0.02727	5
51662-51775	51711	0.01167	0.01091	2
51687-51800	51750	0.01167	0.01091	2
51712-51825	51775	0.005	0.00545	1
51751-51850	51800	0	0	0
51776-51875	51825	0	0	0
51801-51900	51850	0	0	0
51826-51925	51875	0.005	0.00545	1
51851-51950	51900	0.005	0.00545	1
51876-51975	51925	0.005	0.00545	1
51901-52000	51950	0.005	0.00545	1
51926-52025	51975	0	0	0
51951-52050	52000	0.01	0.01091	2
51976-52080	52025	0.02	0.02182	4
52001-52105	52050	0.03	0.03273	6
52026-52130	52080	0.03	0.03273	6
52051-52155	52105	0.02	0.02182	4
52081-52180	52130	0.01	0.01091	2
52106-52205	52155	0	0	0
52131-52231	52180	0.00667	0.00545	1
52156-52256	52205	0.01333	0.01091	2
52181-52281	52231	0.01833	0.01636	3
52206-52306	52256	0.01833	0.01636	3
52232-52331	52281	0.01833	0.01636	3
52257-52356	52306	0.01167	0.01091	2
52282-52381	52331	0.00667	0.00545	1
52307-52406	52356	0.00667	0.00545	1
52332-52431	52381	0	0	0
52357-52456	52406	0.005	0.00545	1
52382-52481	52431	0.015	0.01636	3
52407-52506	52456	0.015	0.01636	3
52432-52531	52481	0.015	0.01636	3
52457-52556	52506	0.01	0.01091	2
52482-52588	52531	0	0	0
[truncated: 3,890 more rows]
[truncated: 1 more columns]

## Sheet: 68CDS
gene	length	Pi
accD	1452	2	0.00137741
atpA	1521	2	0.00131492
atpB	1500	2	0.00133333
atpE	402	2	0.00497512
atpF	552	1	0.00181159
atpH	243	0	0
atpI	741		0
ccsA	972	6	0.00617284
cemA	687	1	0.0014556
clpP	612	0	0
infA	231	1	0.004329
matK	1551	11	0.0070922
petA	960	2	0.00208333
petB	645	1	0.00155039
petD	489	1	0.00204499
petG	111	0	0
petL	93	0	0
petN	87	0	0
psaA	2250	2	0.000888889
psaB	2202	3	0.0013624
psaC	243	1	0.00411523
psaI	108	0	0
psaJ	132	1	0.00757576
psbA	1059	0	0
psbB	1524	2	0.00131234
psbC	1419	1	0.000704722
psbD	1059	1	0.000944287
psbE	249	0	0
psbF	117	0	0
psbH	219	0	0
psbI	108	0	0
psbJ	120	0	0
psbK	183	2	0.010929
psbL	114	0	0
psbM	102	0	0
psbN	129	0	0
psbT	105	1	0.00952381
psbZ	186	1	0.00537634
rbcL	1461	1	0.000684463
rpl2	813	0	0
rpl14	366	1	0.00273224
rpl16	405	0	0
rpl20	381	1	0.00262467
rpl22	357	1	0.00280112
rpl23	279	0	0
rpl32	171	3	0.0175439
rpl33	198	1	0.00505051
rpl36	111	0	0
rpoA	1023	2	0.00195503
rpoB	3213	5	0.00155618
rpoC1	2076	5	0.00240848
rpoC2	4134	15	0.00362845
rps2	708	1	0.00141243
rps3	663	2	0.00301659
rps4	603	1	0.00165837
rps7	465	0	0
rps8	393	4	0.0101781
rps11	414	0	0
rps12	369	0	0
rps14	300	1	0.00333333
rps15	270	1	0.0037037
rps16	267	3	0.011236
rps18	303	2	0.00660066
rps19	276	0	0
ycf1	5589	56	0.0100197
ycf2	6942	7	0.00100835
ycf3	513	0	0
ycf4	552	0	0
